# Supplementary material for: Variable number tandem repeats mediate the expression of proximal genes
Source: Nat Commun. 2021 Apr 6;12:2075. doi: 10.1038/s41467-021-22206-z (PMC8024321; doi:10.1038/s41467-021-22206-z)
Supplement: Supplementary file 3 — Supplementary Data 1 [file 41467_2021_22206_MOESM3_ESM.xlsx]

## Sheet: VNTRs
VNTR Coordinates (GRCh38)	First Repeating Pattern	Shortest Observed Allele (bp)	Longest Observed Allele (bp)	Heterozygosity Test [p-value]	Nearest Gene	VNTR Region Annotation	Tested for eQTL	eQTL	Lowest Observed p-value in all tissues	Best P-value rank in all tissues	Best CAVIAR rank in all tissues	Harmonic Rank	Best CAVIAR causality probability	Tissues in which VNTR is causal variant (CAVIAR rank=1)
chr1:627933-627972	CTCCCTACCTTGCCACTCCA	40	40	1	LOC101928626	UTR	No	No
chr1:764863-764926	CGAGGCGGGAAGATCACTTGACATCAGGAGTT	64	64	1	LOC100288069	UTR	No	No
chr1:841913-841941	AGAAATGCTTCTTT	28	56	1	LINC01128	UTR	No	No
chr1:930077-930159	TCCTGCCCCACCTTCCTCTCC	21	105	0.866946	SAMD11	Coding	No	No
chr1:975095-975210	GAGAGAGAAGA	11	132	0.00303782	PLEKHN1	UTR	No	No
chr1:998743-998785	GCGGAGCGGAGGGC	14	126	0.00264243	HES4	Promoter	No	No
chr1:1055951-1056004	CCCATCCCATCCCCACC	17	68	0.803844	AGRN	UTR	No	No
chr1:1168009-1168148	GGGCGGAGGGCCGAGCGGGGCCAGCAGACGGGTGA	35	140	0.0505618	MIR200A	Promoter	Yes	No	0.09313
chr1:1172726-1172853	TAAAATAATAA	11	121	1.68654e-77	None	Promoter	No	No
chr1:1197856-1197891	CCCGCGC	7	49	0.82356	TTLL10	UTR	No	No
chr1:1198069-1198166	CCACGGCTGGGCCCAGTCCCTGGGGAGACTGTGCTGAGGGAGGGGGTTCC	50	150	0.775384	None	Promoter	No	No
chr1:1212529-1212642	CCCCAGCCCCTCCGCCCT	18	144	0.00206914	TNFRSF4	Coding	No	No
chr1:1288032-1288099	GGCAGGTGAGGCTGGGCTGGCCAGGGGGTGCGGG	34	102	0.866715	SCNN1D	Coding	Yes	No	0.000481806
chr1:1296326-1296432	GCTCCAGCCCAACCCCCACCCCCAGCCTGGCCCTCAGGGGCCCACCTGTGGAT	53	106	0.838141	ACAP3	Coding	Yes	No	0.452799
chr1:1323097-1323132	GCCATGGGGTGTGCACAG	36	36	1	INTS11	UTR	No	No
chr1:1355385-1355455	CCCCGGA	7	105	0.450947	MXRA8	Coding	Yes	No	0.00534538
chr1:1387136-1387178	CCGGGGGTCAAAGGGCAGCCA	42	42	1	CCNL2	UTR	No	No
chr1:1391599-1391653	AGAAGCAACATAATACTG	18	72	0.838304	CCNL2	UTR	Yes	No	0.128592
chr1:1417935-1418052	TCAAAACCAAAACCAAAGTATCACAGAAATCCAAGCCAAG	40	160	0.859083	ANKRD65	Promoter	Yes	No	0.0410499
chr1:1420347-1420430	GGCCCAGGGCAGC	13	130	0.0194141	ANKRD65	Coding	No	No
chr1:1442838-1442934	TTTCTATAGTGACGGTGATAAACCAAGTCAAT	32	160	1.65286e-14	VWA1	UTR	No	No
chr1:1469933-1470029	GTACTTTGTCAATCTCCCCCACCCTTAAGAAG	32	128	0.480474	ATAD3C	UTR	Yes	No	0.0383499
chr1:1512480-1512533	CGGCGGGGCGGGC	13	104	0.0087247	ATAD3A	Promoter	No	No
chr1:1535041-1535099	CCTGCCCCCCAGGACCCTC	19	76	0.756461	TMEM240	UTR	Yes	No	0.05138
chr1:1535144-1535179	CCCTAACCCACACCCCAA	18	36	1	TMEM240	UTR	No	No
chr1:1599937-1600070	CGGCGGCGCGCAGGCGGCCAGCAGCAGCAGCAG	33	132	1.37899e-30	FNDC10	Coding	No	No
chr1:1615888-1615971	CGGCGCTGGGGT	12	108	0.4641	MIB2	UTR	Yes	No	0.024297
chr1:1645154-1645240	CGCTCCTTCTGCCCGCCGCTCG	22	88	0.873281	CDK11B	Coding	Yes	No	0.204434
chr1:1692347-1692458	CACCCAGCACCGAGCACCGAGCACCCAG	28	140	0.892288	SLC35E2B	UTR	Yes	No	0.0468189
chr1:1699598-1699659	GTGTGCGGG	9	99	0.914943	None	Promoter	No	No
chr1:1745632-1745724	CAGCACCGAGCACC	14	140	1.16008e-11	SLC35E2A	UTR	No	No
chr1:1785736-1785766	CTCCCTCTCC	30	30	1	GNB1	UTR	No	No
chr1:1919186-1919255	GCAGCGGCA	9	99	0.783521	TMEM52	Coding	Yes	Yes	4.31401e-12	18	15	16.3636	0.0248927
chr1:2034395-2034429	GTTTTTTGTTGTTTTTT	34	68	0.912738	None	Promoter	No	No
chr1:2049165-2049195	AAAAAAAAGA	10	40	0.866791	LOC105378591	Promoter	No	No
chr1:2189598-2189671	GCGGGGGAGCCGAGAG	16	160	0.961137	FAAP20	UTR	No	No
chr1:2228700-2228795	GGCGAGCGGGAGCGGGAGCGCCCG	24	120	0.000445853	SKI	Promoter	No	No
chr1:2308441-2308485	TTTTCTTTGCGGTTG	15	75	0.775384	SKI	UTR	No	No
chr1:2351986-2352052	CCAGGAATGAGTCCACCTCCA	63	84	0.728913	LOC100129534	UTR	No	No
chr1:2529747-2529840	GGCGGCGGGGAGCG	14	98	0.0369114	HES5	Coding	No	No
chr1:2555524-2555578	GAGGGGCAGGGGGCAGTC	54	72	1	TNFRSF14-AS1	UTR	No	No
chr1:2556548-2556572	TTCTCT	6	42	0.823668	TNFRSF14	UTR	No	No
chr1:2586797-2586895	GAGCCGG	7	133	0.903184	FAM213B	Coding	Yes	No	0.00213783
chr1:3430939-3431013	TGGAGGAGGACGACGACGACAACC	72	72	1	PRDM16	Coding	No	No
chr1:3454808-3454891	CAGGTGAGCCGGGGGA	16	112	0.914867	ARHGEF16	Promoter	Yes	No	0.0419903
chr1:3477813-3477896	CCCGGCTCTGTCCCCCCCAGTCCCTCCCACTGATCTCCGCCT	42	84	1	ARHGEF16	Coding	No	No
chr1:3625148-3625199	GGGCGGGGGGCGGCCGC	17	136	0.456507	TPRG1L	Coding	Yes	No	0.024859
chr1:3628611-3628649	TTCTGGGAGCTCCTCCCCC	19	38	0.892989	TPRG1L	UTR	Yes	Yes	7.01746e-06	1	1	1	0.360431	Stomach,Cells - Transformed fibroblasts
chr1:3734888-3734918	TCCTTCCAGC	10	30	1	TP73	UTR	No	No
chr1:3735382-3735421	GGGCTGGGG	9	45	0.866891	TP73	UTR	Yes	No	0.0208051
chr1:3740241-3740313	CTGGTCGCAGCTGTCTGTGCAGTGCTGGCTGACGTC	72	108	1	TP73-AS1	UTR	No	No
chr1:3812856-3812890	CAAAAAAAAAACAAAAA	34	51	1	CEP104	UTR	No	No
chr1:3826647-3826715	TTTACACACCCCAATTC	17	85	0.803881	CEP104	Coding	No	No
chr1:3883805-3883835	TTTTTCGTTTTTTTG	30	30	1	DFFB	UTR	No	No
chr1:3885495-3885566	ATTTTACAAATTGACTTC	18	90	0.849784	None	Promoter	No	No
chr1:4011833-4011887	AAAAAGAAAAAAA	13	143	0.412005	None	Promoter	No	No
chr1:4587662-4587741	GATATAATAAGCAAAT	16	96	0.868724	None	Promoter	No	No
chr1:4595468-4595507	CCAGACAGAGATT	26	39	1	None	Promoter	No	No
chr1:4617658-4617722	CCTGGGAGGCCAGCC	15	60	0.925791	None	Promoter	No	No
chr1:4782564-4782608	AAAAACAAAACAAA	14	56	1	AJAP1	UTR	No	No
chr1:4984087-4984139	GGACTCTTGCTAGAGATGGGCTCAGCA	54	81	1	None	Promoter	No	No
chr1:5470154-5470258	AGGGAGGCCAGCAGCTG	17	119	1	None	Promoter	No	No
chr1:5879394-5879457	TTTCCCAAACCCAGGTCTTCC	63	84	1	NPHP4	UTR	No	No
chr1:6148994-6149077	GTCGTCCTCCTCCTCCTCACA	21	105	0.849881	CHD5	Coding	No	No
chr1:6152361-6152411	ACACACACGC	10	50	0.838304	CHD5	Coding	Yes	No	0.0477886
chr1:6393475-6393528	CCCCGCGCCGACCCCAC	17	68	0.758629	ACOT7	UTR	Yes	No	0.00280865
chr1:6414733-6414777	CACAGGCACACACAAACACACG	44	66	1	HES2	Promoter	No	No
chr1:6417421-6417511	CCATGAAATGACGGGTGTTTGCCTGACTATGAGGCCAACAATGCCC	92	92	1	HES2	UTR	No	No
chr1:6449417-6449487	CTGGTGCTGGTGTTTCCCATGAG	23	69	1	None	Promoter	No	No
chr1:6460710-6460819	CCGGGACCCCACCTCTGGCCC	21	126	0.919594	ESPN	UTR	Yes	No	0.00408878
chr1:6593602-6593645	CCCCCAAAGACGGACAGGCTGC	44	44	1	KLHL21	Coding	No	No
chr1:6625120-6625176	CCTCCCCGCAGGCCCCGCC	19	76	1	THAP3	Promoter	No	No
chr1:7771181-7771309	CCCCGCCCACGACGC	15	150	0.000366048	VAMP3	Promoter	No	No
chr1:7810555-7810597	CGAATGGTGGTGGTGAGTCAG	21	42	1	PER3	Coding	No	No
chr1:8215170-8215212	AATAAAAAAAAATT	14	56	0.901574	LINC01714	UTR	No	No
chr1:8356152-8356195	GGGTAGGGGAAGAGAGCCAGGC	44	44	1	RERE	Coding	No	No
chr1:8358580-8358640	CTCCCGCTCTCGGAT	15	60	0.849784	RERE	Coding	Yes	No	0.0168409
chr1:8359768-8359897	CCCGCTCTCCCTCCCGCT	18	144	4.19275e-06	RERE	Coding	No	No
chr1:8361026-8361087	TGCGGCGAGGGA	12	108	0.859337	RERE	Coding	Yes	No	0.0432733
chr1:8656232-8656256	TCTCGGTCCCGG	12	36	0.88379	RERE	Coding	Yes	No	0.0926007
chr1:8656262-8656286	TCTTTG	12	30	0.864032	RERE	Coding	Yes	No	0.000943666
chr1:8975145-8975181	CCCCCCACTCCT	12	72	0.66539	CA6	Promoter	Yes	No	0.0184345
chr1:9024947-9024980	GCCCACCTTGT	22	55	0.164063	SLC2A7	Coding	Yes	No	0.141871
chr1:9036840-9036876	AAAAACAAAAAA	12	156	0.716533	None	Promoter	No	No
chr1:9613937-9613995	CCCCTGAGAACCCCATCTT	19	57	0.89871	TMEM201	UTR	Yes	Yes	3.59088e-06	1	1	1	0.962136	Pancreas
chr1:9730648-9730699	TTCCTC	6	108	0.822095	CLSTN1	Coding	Yes	No	0.0134897
chr1:9928009-9928047	AGGCCGGGTATGGTGGCTC	38	38	1	LZIC	UTR	No	No
chr1:9928316-9928357	AACAACGACAACAAC	15	45	1	LZIC	UTR	No	No
chr1:9984375-9984410	AACAAGCTTTGTACAAAG	18	36	0.728913	NMNAT1	UTR	No	No
chr1:10629812-10629879	GGAGGACGA	9	108	0.859269	PEX14	Coding	No	No
chr1:10630183-10630219	CCAGCC	12	48	1	PEX14	UTR	No	No
chr1:10639079-10639163	GTCGTC	12	108	4.17526e-11	CASZ1	Coding	No	No
chr1:10639225-10639320	CGGGGGCGGCGCCCTCGCGCGGCC	24	96	5.58178e-71	CASZ1	Coding	No	No
chr1:10643132-10643166	GGGCTCTCACCTGGGAG	34	34	1	CASZ1	Coding	No	No
chr1:11059893-11059996	CGGATGGCGGCGGGGC	16	128	2.01318e-59	SRM	Coding	No	No
chr1:11099939-11100077	TAGGGTGGGAAGCCTGCGAT	20	160	7.62887e-22	LOC105376736	Promoter	No	No
chr1:11130615-11130684	GGCAGTGGTGGCGGCAGTGGC	63	63	1	MTOR	Coding	No	No
chr1:11650765-11650846	GCTGCTCCTCAGCACTCGCCTCCTCGG	27	81	0.775269	FBXO2	Coding	No	No
chr1:11662933-11662969	TTCCTTTTTTCTTTTCTT	18	162	0.752139	FBXO44	UTR	Yes	No	0.0521418
chr1:11806285-11806320	GTGCTGCTGCTGCAGGTG	36	54	1	CLCN6	Coding	No	No
chr1:11847728-11847761	TCCCCTCTGGT	33	55	1	NPPA	UTR	No	No
chr1:11980230-11980322	GCGGAGGAGTGGCGC	15	90	0.80974	MFN2	Promoter	Yes	No	0.00170418
chr1:12031765-12031795	GCCCCACGTCCCACG	30	30	1	MIIP	Coding	No	No
chr1:12761525-12761549	TTTTTGTTTTTT	12	132	0.823548	C1orf158	Promoter	Yes	No	0.0893915
chr1:12824102-12824132	AAAAAC	6	72	0.387121	None	Promoter	No	No
chr1:12892770-12892833	AAAAATAAAATAAAATAAAAT	21	147	0.959509	PRAMEF10	Promoter	Yes	No	0.116692
chr1:13308959-13309021	ATTTTTTATATATTTTATTTT	21	147	0.0183904	PRAMEF33	Promoter	No	No
chr1:13392748-13392776	TTTTTGTATT	10	40	0.823641	PRAMEF17	Promoter	No	No
chr1:13773019-13773109	AATGAATGAATAAATAAAAAAAA	23	115	0.925901	PRDM2	Coding	Yes	No	0.0216688
chr1:13778375-13778419	CCATGCTTCTACTT	14	42	0.728913	PRDM2	Coding	No	No
chr1:13778595-13778682	GGAAGAGGAGGAGGA	15	150	0.830283	PRDM2	Coding	Yes	No	0.0137301
chr1:13824000-13824058	AAAAAAAAATGGGAAGATG	19	76	1	PRDM2	UTR	No	No
chr1:15400448-15400476	TCATACACCTGGCC	28	42	0.803731	None	Promoter	No	No
chr1:15518159-15518204	GGTCTGAGAACCTCT	15	60	1	CASP9	Coding	No	No
chr1:15935961-15936032	CTGCCCCCCTCCCTGCCC	18	126	0.607712	SPEN	Coding	Yes	No	0.0124121
chr1:15940089-15940147	TATATAAAAATATATAATA	19	95	0.0101373	SPEN	UTR	No	No
chr1:15945137-15945173	CTCCTCTTG	27	90	0.8498	ZBTB17	Coding	Yes	No	0.320959
chr1:16017880-16017921	GAGGAA	6	96	0.879206	HSPB7	Coding	No	No
chr1:16058092-16058133	TGGCTGTCCTCCTCGGGGCC	40	40	1	FAM131C	UTR	No	No
chr1:16161096-16161126	TTTATTTATTTTTTA	30	60	1	None	Promoter	No	No
chr1:16163209-16163253	AAAAAGAAAAAAAG	14	140	0.827734	None	Promoter	No	No
chr1:16397799-16397844	CTGCCCCGCCCAGCC	15	45	1	SZRD1	UTR	No	No
chr1:16564829-16564904	TTCTTCCCCTTCTT	28	70	1.13573e-191	NBPF1	Coding	No	No
chr1:16653956-16654042	CTCACTCTGTCACCCAGGCTGGAGTGCAGTGGCGCCATCTCGG	43	86	1.96992e-34	None	Promoter	No	No
chr1:16673865-16673893	GCCACTGCACTCCA	14	84	1.4457e-27	FAM231AP	Promoter	No	No
chr1:16733567-16733610	GGCTGGAGTGCAGT	28	98	3.98847e-22	None	Promoter	No	No
chr1:16929860-16929930	CGGCAGGAGCCCAGGGAGCTGGAGA	25	75	0.775384	CROCC	Coding	No	No
chr1:16944148-16944232	GAGGAGCTGCGGCACCAGCGGGACAAGCTGCAGGAAGACCAG	84	84	1	CROCC	Coding	No	No
chr1:16960968-16961090	TGGAGGCCCAGCTGGCCCGCGG	22	132	2.41164e-37	CROCC	Coding	No	No
chr1:16985803-16985829	CAGCCTGAAAAAC	26	39	0.728913	ATP13A2	Promoter	No	No
chr1:17011730-17011794	GCGCTCATCGCCGGCTCCCC	20	80	0.917988	ATP13A2	Coding	Yes	No	0.012736
chr1:17067202-17067228	AAAAAAAAAAAGA	13	156	0.636652	PADI2	UTR	Yes	No	0.0128469
chr1:17238944-17238976	TTGATCTCACTCCCCT	32	32	1	None	Promoter	No	No
chr1:17246149-17246184	CAGTGCCACGGC	24	36	0.728913	None	Promoter	No	No
chr1:17246429-17246460	GTTTTCGTTTTCTTTT	32	48	1	None	Promoter	No	No
chr1:17401873-17401952	TTATCCAAATGGACTTAAGA	20	80	0.892164	PADI6	Promoter	Yes	No	0.122545
chr1:18068207-18068274	AGGAGGAGGAAGGAAGTTGAGA	22	66	0.823614	LINC01654	UTR	No	No
chr1:18107698-18107794	GGAGGGCGGAGGGACGGAG	19	152	0.34918	IGSF21	Promoter	Yes	No	0.00566169
chr1:18108071-18108154	CCGCCGCCA	9	117	0.315587	IGSF21	Coding	Yes	No	0.0256272
chr1:18631153-18631194	GAGCGCCA	40	80	0.803919	PAX7	UTR	No	No
chr1:19096626-19096650	CTTCTTCTTCAT	24	24	1	UBR4	Coding	No	No
chr1:19294245-19294286	AAAAATAAATAAAT	14	70	0.916303	LOC100506730	UTR	No	No
chr1:19657025-19657061	CCCATCCTCACC	36	36	1	NBL1	Coding	No	No
chr1:19682881-19682930	TTCCTTCCATTTCCAA	48	48	1	TMCO4	UTR	No	No
chr1:19859893-19859935	AAACAA	6	96	0.000335313	None	Promoter	No	No
chr1:20148209-20148249	TGTGACAAGCAGACATGCATC	42	63	0.728913	PLA2G2F	Coding	No	No
chr1:20148742-20148788	GAGCCTTAGAAAGTCT	16	48	1	PLA2G2F	UTR	No	No
chr1:20274650-20274684	ATTTATAACACACAAAC	34	51	1	None	Promoter	No	No
chr1:20483395-20483446	AATTTTTATTTATTTTTA	18	72	0.895619	CAMK2N1	UTR	Yes	No	0.15503
chr1:20485673-20485786	GGGCGGGGCCGCGAGCC	17	153	2.4159e-06	CAMK2N1	UTR	No	No
chr1:20717766-20717814	CAGCCCCGGCCACGAGGGGCGGGGC	25	50	0.823451	KIF17	Promoter	Yes	No	0.26222
chr1:20722895-20722939	ACAGGGCCTAGGAGC	15	45	1	SH2D5	Coding	No	No
chr1:20805818-20805842	AAGCAGAGGCCC	24	24	1	EIF4G3	Promoter	No	No
chr1:20805931-20805977	AAACCCCACCCCCACTTTTATAA	46	46	1	EIF4G3	Promoter	No	No
chr1:21440112-21440147	GCAGGC	18	42	0.7541	NBPF3	Promoter	Yes	Yes	1.53643e-105	1	1	1	0.629392	Cells - EBV transformed lymphocytes
chr1:21509279-21509357	CGGGGGCGGGGCTGGGGC	18	108	5.20837e-05	ALPL	UTR	No	No
chr1:21578007-21578076	CTGACCCTCCCACTCCCATCTC	66	66	1	ALPL	UTR	No	No
chr1:21822558-21822586	GGTGGGCGGGGCCC	14	28	0.451478	LDLRAD2	UTR	No	No
chr1:21895931-21895961	GTCCCCACTGCCCAG	30	30	1	HSPG2	Coding	No	No
chr1:22172718-22172752	TTCAGAGACAGGGCTGG	34	51	1	None	Promoter	No	No
chr1:22589061-22589104	AGCCTGCTGCAGGCC	45	60	1	EPHA8	Coding	No	No
chr1:22644064-22644094	GCTGCTGCTGCCCCT	30	30	1	C1QC	Coding	No	No
chr1:23168708-23168797	CGCCGCCCTCCCCCCCCCG	19	76	0.775437	LUZP1	UTR	No	No
chr1:23191978-23192004	AAAAAAAATTCAG	26	26	1	HTR1D	UTR	No	No
chr1:23305777-23305828	TGTTCATAGGTCTTAATATTTCAGCTA	54	54	1	HNRNPR	UTR	No	No
chr1:23310929-23310968	CATAGTAATCAT	36	60	1	HNRNPR	Coding	No	No
chr1:23360345-23360377	CAATAAAGAACAGTAG	32	48	1	ZNF436	UTR	No	No
chr1:23380635-23380677	AGAAAGCCCACTCA	14	42	0.728913	TCEA3	Promoter	No	No
chr1:23507515-23507549	AAAAGAAAAAA	11	143	0.918028	E2F2	UTR	Yes	No	0.0883704
chr1:23530974-23531002	CGCTTAGAGATCGC	28	42	1	E2F2	UTR	No	No
chr1:23548127-23548163	TAAAATATGAAA	12	48	0.823614	None	Promoter	No	No
chr1:23557618-23557666	TTTCAAGTTGCCTGAGCCACCAAC	24	72	1	ID3	Promoter	No	No
chr1:23761709-23761753	GACACAGGATGAATTTGAACCT	22	66	0.775384	ELOA	UTR	No	No
chr1:23800627-23800743	CCCGCCCCTCGCGAACTCC	19	152	6.531e-13	GALE	UTR	No	No
chr1:23971172-23971226	GACCTTGACCTAGATTTT	54	90	0.803844	SRSF10	Coding	No	No
chr1:24120316-24120350	CTGGTTCTTTTCCAGGC	34	34	1	IL22RA1	UTR	No	No
chr1:24211735-24211790	TTAAAATTATATAG	14	56	0.859083	LOC284632	Promoter	No	No
chr1:24652922-24652993	CCTAGAAGGCGGCCAACC	18	90	0.859176	SRRM1	Coding	Yes	No	0.0364714
chr1:24671408-24671480	AAAGGAAAAGAAGAAAAAGAAGCACAAAAAACACAA	72	108	1	SRRM1	Coding	No	No
chr1:24673599-24673635	TGTGCGTGTGTA	12	60	0.112655	None	Promoter	No	No
chr1:24901012-24901050	TTTTGTTTTTTTTTTGTTT	19	152	0.280847	RUNX3	UTR	Yes	No	0.00288661
chr1:25222620-25222676	ATGTATATAAACAA	14	112	0.914835	SYF2	UTR	Yes	No	0.0184834
chr1:25818489-25818528	TGTTTGTTTTGTT	13	39	1	SELENON	Promoter	No	No
chr1:26050998-26051032	TTCAGTGAGCC	22	33	1	None	Promoter	No	No
chr1:26162120-26162144	GGACTGGCCCCG	24	24	1	FAM110D	UTR	No	No
chr1:26229785-26229830	AAATAAAAA	9	99	0.0346218	LOC101928303	UTR	No	No
chr1:26282310-26282418	GGGACC	24	150	1.17487e-54	UBXN11	Coding	No	No
chr1:26696284-26696328	GAGGCCAGCCCGGGCGACTGGG	22	66	1	ARID1A	UTR	No	No
chr1:26696653-26696705	GCGGCGGCGGACCCGGC	17	85	0.898832	ARID1A	Coding	Yes	No	0.181664
chr1:26798750-26798786	AAAAAGTTAAAATAATTAT	38	38	1	PIGV	Promoter	No	No
chr1:26826948-26827006	AGCGGC	12	90	0.935787	ZDHHC18	Coding	Yes	No	0.0115009
chr1:26854838-26854887	GTGTGTGTGCATGTGT	48	64	1	ZDHHC18	UTR	No	No
chr1:26864507-26864548	CTGACTTAGGACC	13	39	0.728913	SFN	Promoter	No	No
chr1:26941504-26941576	CGGCGGGAGAAGGCAGAG	18	72	0.838243	NUDC	Coding	Yes	No	0.140383
chr1:26942665-26942702	GAGGAAGATGAG	36	48	1	NUDC	Coding	No	No
chr1:27154632-27154678	TAGGGATAGAGCAAAGGAAAGGA	46	46	1	SLC9A1	UTR	No	No
chr1:27234841-27234907	CCCCCTCCCCGGGAGACGCGC	63	63	1	WDTC1	UTR	No	No
chr1:27297071-27297107	CCAACGGTGTGT	24	36	1	WDTC1	Coding	No	No
chr1:27404814-27404850	AGGAGGCACAGA	24	48	0.80933	WASF2	UTR	Yes	Yes	0.000300371	1	1	1	0.38794	Esophagus - Mucosa
chr1:27534250-27534304	TTTTTTTTTTG	11	154	0.798486	AHDC1	UTR	Yes	No	0.0142146
chr1:27534774-27534847	GTGGAGGGAGATGGGTGGGAGGGG	24	96	0.852888	AHDC1	UTR	Yes	No	0.0153442
chr1:27548858-27548894	GAGGCGGCA	36	63	1	AHDC1	Coding	No	No
chr1:27551257-27551366	CTGCGGGTCCAGGAAGCTGAGG	22	110	3.40278e-07	AHDC1	Coding	No	No
chr1:27725922-27725983	CCGCGCCCGCCCCAACCCGC	20	80	0.849881	FAM76A	Promoter	No	No
chr1:27760817-27760902	TTTTCT	6	150	4.10632e-105	FAM76A	UTR	No	No
chr1:27773371-27773413	TCAGCAGCAACATCCAGACGA	42	63	1	STX12	Coding	No	No
chr1:27824629-27824653	TCTCTCTCTCTG	12	144	0.910853	STX12	Promoter	Yes	No	0.0161744
chr1:27852131-27852192	TCTCCC	6	96	3.23418e-20	PPP1R8	Promoter	No	No
chr1:28335024-28335056	TTTGCTTTGTTTGGTT	32	64	0.872977	MED18	UTR	Yes	No	0.111542
chr1:28506078-28506110	TCCTTGGTAAGTGTGA	32	32	1	RCC1	UTR	No	No
chr1:28553059-28553100	GAGCCCCGCCCGCA	14	56	0.823668	TRNAU1AP	UTR	No	No
chr1:28602786-28602826	AAAACAAAAA	10	150	0.553019	TAF12	Promoter	Yes	No	0.00454343
chr1:28769232-28769273	CTATGTTTTTCGGACTTTTTA	42	63	1	YTHDF2	UTR	No	No
chr1:28870229-28870269	TTCTTTTT	8	152	0.00645948	None	Promoter	No	No
chr1:29149164-29149218	TCTTGCTCCGGCTCCGAC	18	90	0.866924	SRSF4	Coding	Yes	No	0.048378
chr1:29236542-29236627	GCTCCGCTCCGGCTCGG	17	102	0.310572	PTPRU	UTR	Yes	No	0.0221455
chr1:30016680-30016733	CTTTTACACTTACCGTTTAGAGATAC	52	52	1	LINC01648	UTR	No	No
chr1:30712742-30712778	TGAACGAATGAA	36	36	1	MATN1	UTR	No	No
chr1:30869520-30869572	AAAAAAAAAAAAAAACAAAAAAAAAA	26	156	0.0279607	SDC3	UTR	No	No
chr1:31364148-31364184	AAGAAGAAGCAC	12	48	0.775384	ZCCHC17	Coding	No	No
chr1:31413153-31413260	GGGCCG	24	126	5.99561e-20	SERINC2	UTR	No	No
chr1:31413852-31413949	CTGTCTTCTGTCCGTCTG	18	108	0.904415	SERINC2	UTR	Yes	No	0.00416514
chr1:31415877-31415909	GAACTGGGCTGAAGGT	32	48	0.838141	SERINC2	UTR	Yes	No	0.0142017
chr1:31434212-31434246	CCTGCCACCTGGTGCCT	34	34	1	SERINC2	UTR	No	No
chr1:31508068-31508124	CTTCTCCCTGGTGGCTAAAGAGCCATTC	56	84	1	LINC01225	UTR	No	No
chr1:31522632-31522668	GTGCCTGCAAATATTTTC	36	36	1	LINC01226	UTR	No	No
chr1:31653927-31654021	CCCTGGAGCACCTAGCCTG	19	133	0.916514	COL16A1	Coding	Yes	No	0.08257
chr1:31658488-31658542	GGGGGGCCAGGCTGGCCA	18	90	0.775441	COL16A1	Coding	No	No
chr1:31662496-31662588	GCACACACACACAT	14	112	0.780497	COL16A1	Coding	Yes	No	0.0445664
chr1:32195955-32196026	TTTTTTTTTTTATTTCTTTTTC	22	154	8.7589e-15	TXLNA	UTR	No	No
chr1:32334304-32334340	CAGGAGGTAGGGACAGGGA	38	38	1	MARCKSL1	UTR	No	No
chr1:32365213-32365245	TCTTTTTT	8	40	0.775441	BSDC1	UTR	No	No
chr1:32471025-32471082	GGCTGCAGCGGCGGC	15	60	0.873314	ZBTB8B	Coding	Yes	No	0.255123
chr1:32683612-32683661	GTTTTTTGTGGTTTTT	16	64	0.775441	RBBP4	UTR	No	No
chr1:32872460-32872526	CTCTTTCT	8	104	0.823713	FNDC5	Promoter	Yes	No	0.00593625
chr1:32882738-32882803	GGTAGGGGATGGGG	14	98	0.000451587	None	Promoter	No	No
chr1:32964711-32964799	GCGCCCAGCGCCGCCACAGCCA	22	110	0.912903	RNF19B	UTR	Yes	No	0.0166196
chr1:33010704-33010767	CCCCTCACCACCCTT	15	105	0.823668	AK2	UTR	No	No
chr1:33299333-33299377	GTTTTTTTTTTTTAA	15	105	0.708462	ZNF362	UTR	Yes	No	0.0182991
chr1:33372326-33372398	TGAGGTGCTGCTGCTGGAGCGCCGTACATCTGCAGCA	74	74	1	PHC2	Coding	No	No
chr1:33516039-33516077	GGTTTCTGCACGCTGACCG	38	38	1	CSMD2	UTR	No	No
chr1:34741802-34741838	ACCTGGAGG	36	36	1	None	Promoter	No	No
chr1:34785861-34785892	TCAACCCAGGAAGGGA	32	32	1	GJB3	UTR	No	No
chr1:35192737-35192869	CTGCGGTGGTGGCGGTGGCTG	21	126	8.38328e-21	SFPQ	Coding	No	No
chr1:35557974-35558037	TATCGCGACTCCATCGCGCCA	21	84	0.87336	NCDN	UTR	Yes	No	0.0270732
chr1:35574046-35574092	TTCCAGCCGCCCTAC	15	45	0.823609	TFAP2E	Coding	No	No
chr1:35574200-35574320	CCGCGCCCACGAGCAGCCGC	40	120	2.60992e-60	TFAP2E	Coding	No	No
chr1:35733304-35733337	TTTTCTTTTTT	11	154	0.455624	CLSPN	UTR	Yes	No	0.0250348
chr1:35734680-35734745	AAAGAAAAAAAAAAAGAAAAGA	22	154	0.776129	CLSPN	UTR	Yes	No	0.0474023
chr1:35739414-35739487	TTCATCAATTACGTCCCCATCATA	24	120	0.838304	CLSPN	Coding	Yes	No	0.394603
chr1:35751260-35751392	CTTCTTCTTCCTCCTCCT	18	144	1.20306e-22	CLSPN	Coding	No	No
chr1:35930090-35930127	ATTAAGGCAACAAATATTT	38	76	1	None	Promoter	No	No
chr1:36072080-36072154	TTCAGTTAAACTATCTTCCCCACAAAAAATATTATAC	37	111	1	None	Promoter	No	No
chr1:36088903-36088933	GATGGCCGCAGCGGC	30	30	1	ADPRHL2	Coding	No	No
chr1:36098074-36098184	AGGCCCCGGGGGCCCGGG	18	144	0.874365	COL8A2	Coding	Yes	No	0.0741955
chr1:36098625-36098717	CCCTGTCCCCTGGCTCAC	18	126	0.911095	COL8A2	Coding	Yes	No	0.148128
chr1:36178757-36178811	GAGGAGGAGCAGGCACGA	18	72	0.87336	MAP7D1	Coding	Yes	No	0.0569061
chr1:36323505-36323585	CCGCACACACTGGGTCCCGCCGCCC	25	75	0.784947	EVA1B	UTR	Yes	No	0.111273
chr1:36339087-36339125	AAGGAAAGAAAGG	39	143	0.888188	STK40	Promoter	Yes	No	0.0596948
chr1:36797268-36797345	ATATATATACTATACAGTAT	20	100	2.36752e-05	GRIK3	UTR	No	No
chr1:36798452-36798503	CACACACATA	20	110	0.823722	GRIK3	UTR	No	No
chr1:37491458-37491496	CAGAAGGACTGCTTGAGGC	38	57	1	MEAF6	UTR	No	No
chr1:37794362-37794485	GCCCCGGCAGCCCCCGCCGCCCC	23	115	7.71367e-78	MANEAL	Promoter	No	No
chr1:37801844-37801905	AAAACAAAAACAAAAAACAA	20	60	0.728913	MANEAL	Promoter	No	No
chr1:37814919-37814951	TTTGTTTGTTGTTTTT	32	32	1	MTF1	UTR	No	No
chr1:38044582-38044622	TTTTTTTTGTTACTTTTTTT	20	160	0.865945	POU3F1	UTR	Yes	No	0.0060352
chr1:38046035-38046099	GCCGCCCGCCCCCGCGTGCAG	21	63	0.883917	POU3F1	Coding	Yes	No	0.00654896
chr1:38046208-38046284	CCGCCGCCAGCACCCCGGCCAGGCCG	26	104	3.62452e-09	POU3F1	Coding	No	No
chr1:38919159-38919200	CTCCCCATATCCAGATTCATG	42	42	1	RHBDL2	Coding	No	No
chr1:39084245-39084317	AGTGAGCGGTCTTGTCGG	18	90	0.873323	MACF1	Coding	Yes	No	0.135641
chr1:39485561-39485597	CTGGGAGTCGAG	12	48	1	MACF1	Coding	No	No
chr1:39528903-39528947	TTGCCCAGGCCAGTCTTAAACT	22	44	1	BMP8A	UTR	No	No
chr1:39671993-39672031	GGGCTCCCG	9	36	1	NT5C1A	Coding	No	No
chr1:39678113-39678154	TTTTTA	6	78	0.524309	None	Promoter	No	No
chr1:39680706-39680734	GCAAACCAGTGGTT	28	28	1	HPCAL4	UTR	No	No
chr1:39788922-39788978	GGGAGCGGGGGCCACGCCT	19	57	0.539106	LOC101929536	Promoter	No	No
chr1:40302672-40302754	GCCCCGAGGGCCAGGGTACCCATGGGG	81	108	1	COL9A2	Coding	No	No
chr1:40568527-40568576	TTTTGTTTGTCTGTTTG	17	68	0.387753	None	Promoter	No	No
chr1:40979620-40979673	CCCGCCCCGCGCACTCCAGGCCCCGC	52	78	1	CTPS1	UTR	No	No
chr1:41506585-41506631	TTTCTGTTTTGTTTTTTCGTTTG	23	69	0.879036	HIVEP3	UTR	Yes	No	0.10144
chr1:41506883-41506921	GTTTCTTTTTTCT	13	52	0.803919	HIVEP3	UTR	No	No
chr1:42747240-42747278	AGCTGCTCTCACCCGCTCG	38	38	1	P3H1	Coding	No	No
chr1:42983093-42983128	TTTGTATTTTTAGTATTC	36	54	1	SLC2A1-AS1	UTR	No	No
chr1:43172563-43172660	GGGGAGGGAAAA	12	144	0.00851239	EBNA1BP2	Promoter	No	No
chr1:43273063-43273152	CCTCGTGCTGCTGCTCACCGG	21	126	0.123383	TMEM125	Coding	Yes	No	0.0299699
chr1:43453516-43453587	CAGCCCCCGCCCCGGACACCCCC	69	69	1	SZT2	UTR	No	No
chr1:43453834-43453875	GGCGGCG	7	91	0.952038	HYI	UTR	Yes	Yes	0.00011982	1	1	1	0.575878	Brain - Hypothalamus
chr1:43622842-43622908	AAAACAA	7	105	0.431197	None	Promoter	No	No
chr1:43979254-43979339	GGTCCGTGGGTCCGCC	16	96	8.69715e-17	B4GALT2	UTR	No	No
chr1:44135496-44135538	GTTCTTTTTTTTCG	14	154	0.508242	KLF17	Promoter	Yes	No	0.0576738
chr1:44221374-44221430	GCCAAGGGCACAAGCCCAC	57	57	1	ERI3	UTR	No	No
chr1:44241865-44241939	CCATCCATCTAGTCCATCAACTCAC	25	75	0.803881	ERI3-IT1	UTR	No	No
chr1:44730674-44730700	ACAAAACAAAACC	26	52	0.728913	RNU5D-1	Promoter	No	No
chr1:45623607-45623649	GCCCTGGGGTTCTTGTGGCAC	42	42	1	CCDC17	Promoter	No	No
chr1:45627724-45627764	AAAAAAAAAACAA	13	156	0.748338	GPBP1L1	UTR	Yes	No	0.0654042
chr1:45660391-45660427	AAAGGGG	7	84	0.879069	GPBP1L1	UTR	Yes	No	0.0148773
chr1:45693917-45694042	TCTGGGAAGTGAGGAGCGCCTCTGCCCGGCCGCCTGCACCA	41	164	0.054156	TMEM69	UTR	Yes	No	0.008449
chr1:45761244-45761306	ATTTTTTTGAAATTTTATTT	20	100	0.619184	None	Promoter	No	No
chr1:46035037-46035073	GTGCTGCCAGGCAAGGGG	36	36	1	MAST2	Coding	No	No
chr1:46316786-46316828	TTTTTTTTTAAATTGAGAATT	21	63	0.823614	UQCRH	Promoter	No	No
chr1:46402196-46402268	TGGGAAAGGTAAGGCCAGCCAAGGCCAGCCCCTCCC	36	72	0.775269	FAAH	Coding	No	No
chr1:46533192-46533328	AGCGCCACGGGCCCGCCGCGGCCGCCA	27	135	2.01124e-66	None	Promoter	No	No
chr1:46557592-46557624	AGTGAGGCTTCACCCT	32	32	1	MKNK1	UTR	No	No
chr1:46607374-46607404	AAAAAAAAAAAAAAG	15	165	0.00189558	MOB3C	Promoter	No	No
chr1:46609102-46609134	CATGGTCTGATGGTCC	16	32	0.505737	MOB3C	UTR	Yes	Yes	3.32006e-08	2	1	1.33333	0.0718657	Heart - Left Ventricle
chr1:46671839-46671881	CTGACTGGCTGGGCAGATGGG	42	42	1	TEX38	UTR	No	No
chr1:46691844-46691886	TTCCACAGTTTTCTTGTAGTGC	44	44	1	EFCAB14	Coding	No	No
chr1:46696494-46696564	GTACCCACACATGGCACCTACCTTCTGAAGTCCCT	70	105	1	EFCAB14	Coding	No	No
chr1:46929880-46929916	CTCAGCTTTTCTCCCAACA	38	38	1	CYP4A11	UTR	No	No
chr1:47118672-47118737	AGAATCATCAAGAGAGCCAAGA	22	88	0.82356	CYP4Z1	Promoter	Yes	No	0.0191616
chr1:47148995-47149031	TGTTGGGAGAAAAGCTGAG	38	38	1	CYP4A22	Promoter	No	No
chr1:47438389-47438514	GGCGCCGCGGGGGGCGCGGCGCAGCGGGGCCCGGGCCA	38	114	4.58475e-33	FOXD2	Coding	No	No
chr1:50023919-50024012	CGGGCGGCAGGCGCG	15	120	0.927001	AGBL4	Promoter	Yes	No	0.0423707
chr1:50959924-50959973	GGCGGGCGAGCC	12	60	0.192241	FAF1	UTR	Yes	No	0.04342
chr1:51218048-51218139	ATTTATTTAT	10	100	2.37005e-36	None	Promoter	No	No
chr1:51236365-51236401	GCAGCAGCTGAG	12	48	0.803917	RNF11	UTR	No	No
chr1:51616996-51617029	CCGCCCAGGAC	11	99	0.859229	OSBPL9	UTR	No	No
chr1:51729808-51729852	GGGGGTGAA	9	117	0.919642	OSBPL9	Promoter	Yes	Yes	0.000310832	1	1	1	0.332167	Artery - Tibial
chr1:51790977-51791045	AACATCTTCAGAACTAAAACAA	22	88	0.775384	NRDC	Coding	No	No
chr1:51840307-51840429	TCATCTTCATCATCAAAC	18	144	1.28511e-08	NRDC	Coding	No	No
chr1:51912073-51912135	TTCTCTTCATTTCTTTCCTTTTCTTCTTTTTT	32	160	0.00479967	RAB3B	UTR	No	No
chr1:52020020-52020062	AGGACTCCTAGGTT	42	56	0.728913	TXNDC12	Promoter	No	No
chr1:52086979-52087067	GTTTGGGGTATTTTTGTTTTTG	22	110	0.924786	BTF3L4	UTR	Yes	No	0.00244961
chr1:52091194-52091236	GAAGTAAAAATTATGTTTACA	21	42	1	BTF3L4	Promoter	No	No
chr1:52346342-52346393	GGGTGGGAAAGGGTGGTTGGGGAGAC	52	52	1	ZFYVE9	UTR	No	No
chr1:52370907-52370945	ATATGTGAATATAGAAATAC	40	40	1	None	Promoter	No	No
chr1:52372578-52372606	CCATCTGATTCTTT	28	28	1	ORC1	Promoter	No	No
chr1:52553101-52553222	GGGGGAGGGGAGGGAGA	17	153	7.79108e-23	None	Promoter	No	No
chr1:52687462-52687550	ACAGAACACCCAGATAAAGGAATATTGACTGAAATAAACATTGT	88	88	1	COA7	UTR	No	No
chr1:52842584-52842621	CTGGGGAGG	9	153	0.0498766	ZYG11A	UTR	No	No
chr1:53196713-53196764	GGGCGGGGCCTACCAGT	17	51	1	CPT2	Promoter	No	No
chr1:53246388-53246428	CACACACATA	10	80	0.895732	LRP8	UTR	Yes	No	0.0476871
chr1:53328137-53328225	GCCGCCGCCAGCGCCCACGCTCCCTCCCGCC	31	124	0.747287	LRP8	Promoter	Yes	No	0.12076
chr1:53336502-53336557	GAAAGCTGTAAAGTACTTCACTTAAGAA	28	112	0.775441	LINC01771	UTR	No	No
chr1:53910228-53910266	CAGTTCCCTGTTGAAGAAA	38	38	1	DIO1	UTR	No	No
chr1:54017964-54018100	GCTCTCACCTGGGGACA	17	136	5.0665e-25	LDLRAD1	Coding	No	No
chr1:54028473-54028499	AAGTGCAGGTTTA	26	26	1	TMEM59	UTR	No	No
chr1:54100249-54100278	AAATAAAATAAAAAT	30	45	1	TCEANC2	UTR	No	No
chr1:54406110-54406190	CGCTCGCTCGCGCTCT	16	96	0.949107	SSBP3	UTR	Yes	No	0.0179367
chr1:54406275-54406404	CCGCCGCCCGCACGCCCGCCCGCGCT	26	156	3.13409e-19	SSBP3	Promoter	No	No
chr1:54584623-54584654	CTGTCCCCAC	20	30	0.823452	ACOT11	Coding	Yes	No	0.349496
chr1:54701133-54701181	GCCCCACAGACCGCCAAGGTGAAG	48	48	1	MROH7	Coding	No	No
chr1:54887170-54887202	GCCAGCTCCGCGCCTG	32	32	1	DHCR24	UTR	No	No
chr1:55066466-55066494	ATTTTATAAACAAG	28	42	1	USP24	UTR	No	No
chr1:55176427-55176533	TCAGACTCAGAAAGACCTTAGTAAAATGAATGAAATAATACACGTTATTTAAG	53	159	0.849719	USP24	Coding	Yes	No	0.307141
chr1:55217369-55217451	AATTTATTCAATAAATTAAAT	21	84	0.686394	LOC100507634	UTR	No	No
chr1:55217750-55217774	AGGAAGCAGAGA	24	24	1	LOC100507634	Promoter	No	No
chr1:56645231-56645316	CCCCGCGCCCGCTCCCGCGA	20	100	3.72696e-05	PRKAA2	UTR	No	No
chr1:57010722-57010760	TCACCACTGGGC	36	36	1	DAB1	Coding	No	No
chr1:59297038-59297083	TGCCTCCTCCTCCCC	30	60	1	FGGY	UTR	Yes	No	0.0370604
chr1:59772803-59772833	GCCCAAGATC	30	50	1	LOC101926944	UTR	No	No
chr1:59814827-59814861	GGACGGGTGGGAGAAGG	34	34	1	HOOK1	Promoter	No	No
chr1:59926772-59926855	CGGTCCCAGCAGGCGA	16	80	0.916524	CYP2J2	Promoter	Yes	No	0.00916393
chr1:60033616-60033654	TGAGCTGGAGTGC	26	39	1	C1orf87	Coding	No	No
chr1:61456795-61456861	AAAACA	6	150	1	NFIA	UTR	Yes	No	0.0897772
chr1:61458186-61458235	AAAAAAAG	8	152	0.00433182	NFIA	UTR	No	No
chr1:61459942-61459990	TTCTTTTTTCTTTCTT	16	48	0.775269	NFIA	UTR	No	No
chr1:61460996-61461032	TGTTTTGTTTTT	12	72	0.775384	NFIA	UTR	No	No
chr1:61462016-61462081	TTTTTGGCTTTTTTTTTTGTTTG	23	161	1.87275e-06	NFIA	UTR	No	No
chr1:62605832-62605856	ATCCCTAA	8	24	1	ANGPTL3	UTR	No	No
chr1:63323864-63323903	ACCCTACGGCCTGC	14	56	0.838303	FOXD3	Coding	Yes	No	0.0386543
chr1:63438760-63438787	CAAAATACCAGAAA	28	28	1	ALG6	Promoter	No	No
chr1:63585415-63585506	AGTTTTATTGATTTTATCT	19	114	0.866049	None	Promoter	No	No
chr1:64693537-64693575	TTTTGTATCTTTTCGGTTT	38	57	1	CACHD1	Promoter	No	No
chr1:64745194-64745284	GCGGCGGCGAGGGGGCCGCGGGCCGGGGCAGC	32	96	1.63879e-23	RAVER2	Coding	No	No
chr1:64966546-64966616	CGCCCCGCCCCCCGGCCCGCCC	22	110	2.46499e-05	JAK1	Promoter	No	No
chr1:65067495-65067613	GCGCCCCGCCGCCCCGC	17	119	4.18222e-67	JAK1	UTR	No	No
chr1:65148140-65148194	GGGCGAGGAGGTGGAGAA	36	72	0.859004	AK4	Promoter	Yes	No	0.193256
chr1:65433793-65433821	TTTAACTTTAAAAG	28	42	1	LEPROT	UTR	No	No
chr1:66682098-66682154	CCAGGCCCTCTAGGCCCC	18	54	0.775384	SGIP1	Coding	No	No
chr1:66924879-66924935	GGCAGAGGCCGAGGAGGAG	57	57	1	WDR78	Promoter	No	No
chr1:66946678-66946734	CACTACATAAAGTGCTCTAGATTATCTC	28	56	0.728913	MIER1	UTR	No	No
chr1:66958123-66958195	TGATGAAGA	9	99	0.867822	MIER1	Coding	Yes	No	0.0071638
chr1:67398184-67398246	GACATGCCCTTGACTGGCACAAACCATGACA	62	62	1	None	Promoter	No	No
chr1:67685199-67685269	CAGTGGCTGGGAGG	14	112	0.879069	GADD45A	UTR	Yes	No	0.0580348
chr1:67688214-67688276	TAAATTCTACAAAGTTATATTA	22	66	1	GADD45A	UTR	No	No
chr1:68537789-68537864	GTTTGTCTTTCTTTCACTTTTTTT	24	96	0.775441	DEPDC1-AS1	UTR	No	No
chr1:68899881-68899969	TAATGAGGTGACTATATA	18	108	0.916547	None	Promoter	No	No
chr1:69919955-69920011	GGGGGCCCTTCCAGACT	51	51	1	PIN1P1	UTR	No	No
chr1:70258959-70258989	ACAATAATACGCTGA	30	30	1	ANKRD13C	Promoter	No	No
chr1:70260904-70260943	TATACCATATTCCTACAAAG	40	40	1	ANKRD13C	UTR	No	No
chr1:70262353-70262397	TAGATA	6	54	0.926018	ANKRD13C	UTR	Yes	No	0.0428384
chr1:70970797-70970882	AAAGTTTTTTATTTTAATAAAAACAAAAT	29	87	0.775384	PTGER3	UTR	No	No
chr1:73336881-73336913	TCCTGGCTAACACGGT	16	32	2.16356e-73	LINC01360	UTR	No	No
chr1:73450828-73450886	AATAATAAAAAAATTAAAA	19	95	0.922334	None	Promoter	No	No
chr1:73505321-73505386	AATGCAGCCCATCCAAG	17	68	0.838301	None	Promoter	No	No
chr1:76576930-76576992	AAAGAAACAAAC	12	144	0.0410939	ST6GALNAC3	UTR	No	No
chr1:77876134-77876162	AAAATAAATTAATT	14	28	1	MIGA1	UTR	No	No
chr1:77881512-77881548	TTGAATATAGAGAAGCACT	38	38	1	NEXN-AS1	UTR	No	No
chr1:77978930-77978966	CCACCACCACCG	36	48	1	FUBP1	Coding	No	No
chr1:78643616-78643673	TTTTTTTTTTTTTGTTTTT	19	152	0.686249	IFI44L	UTR	Yes	No	0.0475613
chr1:82656608-82656649	AAGATTGTAGGCA	13	78	0.873444	None	Promoter	No	No
chr1:83482811-83482860	AAGAAAGAAAAGAAAA	16	112	0.904382	None	Promoter	No	No
chr1:83483133-83483197	TTTTCTCTTCCTTTTC	16	112	0.857278	None	Promoter	No	No
chr1:84574315-84574351	GCAGCGCCA	18	81	0.844428	CTBS	Coding	Yes	No	0.00152036
chr1:84629406-84629502	TCAGAGCTCACCTGAAAGCAACCAA	25	125	0.895771	LINC01555	UTR	No	No
chr1:84646434-84646466	ATTAAAAAATT	11	33	0.728913	SSX2IP	UTR	No	No
chr1:84931395-84931467	ATAAAAAGACTGATGAAGCATATAT	25	100	0.838387	MCOLN2	Coding	No	No
chr1:85018586-85018634	CTGGTGCGCTCTTATT	16	48	1	MCOLN3	UTR	No	No
chr1:85265363-85265421	CAAAAAA	7	98	0.0619011	BCL10	Promoter	Yes	Yes	0.000512744	1	1	1	0.192995	Brain - Cortex
chr1:86348336-86348403	TCAGAATATAAAACAATTATATA	23	69	0.916364	ODF2L	UTR	Yes	No	0.0226428
chr1:86500141-86500207	ATATACTAAATGT	13	65	2.73941e-94	CLCA1	UTR	No	No
chr1:86523556-86523692	CTGATTGGTCCATTTTACAGAGAG	24	168	0.0957658	None	Promoter	No	No
chr1:86580212-86580249	TCCTAC	6	42	0.660841	CLCA4	Coding	Yes	No	0.0085402
chr1:87106551-87106609	AAACATTTATAAACAAAAG	19	95	0.86684	HS2ST1	UTR	Yes	No	0.0322062
chr1:87251052-87251123	AAAAAAACAAACAAACAA	18	162	0.0146283	LOC101927844	UTR	No	No
chr1:87348233-87348281	CCAAAAACCCCATCACCCTTCACC	48	48	1	LMO4	UTR	No	No
chr1:87430646-87430704	AAATCAGAAGAAAATCTAGC	40	60	1	None	Promoter	No	No
chr1:87430787-87430822	TTTCTTTTCTTCTTTTCT	18	162	0.879166	None	Promoter	No	No
chr1:87528939-87529057	CTGATTGGTCCGTTTTACAGAGAG	24	144	0.455816	None	Promoter	No	No
chr1:87621688-87621734	AAAAAACAAAC	11	88	0.94841	None	Promoter	No	No
chr1:88570194-88570266	ACTGAGAAAATAAAGGAAAATGATCATTCCTCATCC	36	108	1	PKN2-AS1	UTR	No	No
chr1:89006676-89006708	TTAGTTTATTTCTAGT	32	48	0.728913	GBP3	UTR	No	No
chr1:89181017-89181122	ACAGATATATATATATTTATATACCAAATATAAA	34	102	0.112329	GBP4	Promoter	Yes	No	0.0321341
chr1:89181512-89181603	TATATTTACTAAATATATAAAA	22	88	0.818655	GBP4	UTR	Yes	No	0.043957
chr1:89289201-89289268	CTTCTACAGATCTATTACTGA	21	63	1	LOC729930	UTR	No	No
chr1:89388575-89388627	TTTTCTTTTT	10	70	0.812094	GBP6	Promoter	Yes	No	0.00672782
chr1:89984254-89984325	TGCTGATTGGTCCATTTTGACAGAG	25	125	0.764689	None	Promoter	No	No
chr1:89984335-89984435	GACAAAAAGGTTCTCCAAGTCCCCACCAGAGTAGCTAGATACAGAGTGTG	50	100	0.845431	None	Promoter	No	No
chr1:90389656-90389737	TTTCTTTTATTTATTTCAAGATATCTAAAATAAACATAAA	40	80	0.809786	None	Promoter	No	No
chr1:90511720-90511819	TATACATTATATATATG	17	119	0.213551	None	Promoter	No	No
chr1:92961502-92961589	CCCCCGCCCCCCCGCCCACT	20	100	6.99242e-18	FAM69A	Promoter	No	No
chr1:93151359-93151403	AACAAGTTTTAAAATATTTCTG	44	44	1	TMED5	UTR	No	No
chr1:93153360-93153401	TTTTAATAAAAAT	13	39	0.775269	TMED5	UTR	No	No
chr1:93309797-93309841	AAAGAAA	7	147	0.528797	CCDC18-AS1	Promoter	No	No
chr1:93346086-93346110	GCAGCG	12	24	0.873314	DR1	UTR	Yes	No	0.103868
chr1:94173803-94173858	ACAAAAAAACACAACAACA	19	57	0.728913	ARHGAP29	UTR	No	No
chr1:94237537-94237641	CAGCCG	6	144	1.90269e-09	ARHGAP29	Promoter	No	No
chr1:94336177-94336215	AAAAATCACGGCTATTAAT	38	38	1	None	Promoter	No	No
chr1:94541816-94541932	GCCCGCCCCCGGC	13	130	7.49292e-09	F3	Promoter	No	No
chr1:94657162-94657211	CACACACACACC	48	96	1	SLC44A3-AS1	Promoter	No	No
chr1:94820317-94820383	CCCCGG	6	90	5.17886e-05	SLC44A3	Promoter	No	No
chr1:94897787-94897835	TCATCAGGGTACTCTGCCATGATAA	50	50	1	CNN3	Coding	No	No
chr1:96255304-96255372	TTACTAACTTAACCATTTTAAAGCACATAGTTCA	68	68	1	LINC01787	UTR	No	No
chr1:96524299-96524377	AAAGTTCTGACACAGGGAGTGAGTGATGAGTGGTGTGTA	39	78	0.281121	None	Promoter	No	No
chr1:96804837-96804873	GCTGCTGCAGCA	12	84	1	PTBP2	Coding	No	No
chr1:98046173-98046276	GCTGCC	6	150	0.0225213	MIR137HG	UTR	No	No
chr1:98760299-98760359	AGATATATCTATATGTATAG	20	60	0.82356	SNX7	UTR	Yes	No	0.18442
chr1:99147021-99147084	CTCCTCCTCCACTCACTCCAGGGCCTCCACTC	64	96	1	LOC100129620	UTR	No	No
chr1:99148544-99148580	TATAAATATAGATACAGA	36	36	1	LOC100129620	UTR	No	No
chr1:100027452-100027492	AAACAAACAAAACAAAAACTG	42	63	1	SLC35A3	Promoter	No	No
chr1:100110395-100110431	TGTTTTGTAGATGGAGGA	18	54	1	SASS6	Coding	No	No
chr1:100191950-100191984	TTTTTTGTTTTTTGGTA	34	85	0.775441	DBT	UTR	No	No
chr1:100292620-100292656	AATATGTTTTGGAAGCCA	18	72	0.803919	RTCA	UTR	No	No
chr1:100872688-100872740	AAGAGGAAAAGGAGGAAA	18	54	0.728913	EXTL2	UTR	No	No
chr1:100981127-100981172	AATTTTTTTATTTAG	15	60	0.849719	SLC30A7	UTR	Yes	Yes	0.000517423	1	1	1	0.286132	Nerve - Tibial
chr1:101345700-101345764	TTTTATAGTAACT	13	78	0.93717	LINC01307	UTR	No	No
chr1:101786173-101786201	TTTCTGCACATGTA	14	42	1	None	Promoter	No	No
chr1:102914354-102914390	AGGACCAGGATCCCCAGG	36	36	1	COL11A1	Coding	No	No
chr1:103108384-103108442	CCCTCCGGCCGCGA	14	70	0.838325	COL11A1	UTR	No	No
chr1:108076220-108076284	AAATATTATTATGATAAATATAATAAAAATAA	32	96	1.02957e-53	None	Promoter	No	No
chr1:108636896-108636937	TTTTAAAAACATATATTTCTA	42	63	1	FAM102B	UTR	No	No
chr1:108931800-108931891	TACAAACTTTTGTATTATTTGTACACAAAG	30	120	0.858998	CLCC1	UTR	Yes	No	0.0733577
chr1:108986670-108986724	ATTAGTCATCCTATGAAAAAAATGAAT	54	54	1	WDR47	Coding	No	No
chr1:109097134-109097207	ATATAACTAGAGATAT	16	128	0.827582	TMEM167B	Promoter	Yes	No	0.0701083
chr1:109272915-109272951	GAGGAGGAAGAA	36	144	1	CELSR2	Coding	No	No
chr1:109426386-109426416	CACCGGCACCCAACT	15	30	1	PSMA5	UTR	No	No
chr1:109498943-109498994	ATTCCAAATTTGATTAT	34	68	0.664474	CYB561D1	UTR	Yes	No	0.0454812
chr1:109619803-109619868	CAGGCGGAGGCGGGGC	16	96	0.849898	AMPD2	Promoter	No	No
chr1:109665554-109665618	CAACAAACAAAAACGACAACAA	22	88	1	GSTM4	Promoter	No	No
chr1:109737657-109737700	TTTCCCCAGCAAACCATGGAGAA	23	46	1	GSTM3	Coding	No	No
chr1:109759206-109759248	CACCCCCGACCAAT	14	42	1	EPS8L3	Coding	No	No
chr1:110109527-110109627	TTTTCTTTTTTTTTCTTTCTTTTTTTTTTC	30	150	1.20664e-45	LINC01397	UTR	No	No
chr1:110199326-110199389	TTCCGAGCACAAATTAGATGG	21	84	1	SLC6A17	UTR	No	No
chr1:110223307-110223397	CGTGCTGCGCTTCCTGCG	18	144	0.860885	KCNC4	Coding	Yes	No	0.0121527
chr1:110362907-110362993	TTAAGAACCTAAGTAATACAAAGAAAGTAAGGATTACCTTTAA	43	86	1	SLC16A4	UTR	No	No
chr1:110489288-110489329	GGGGCCTCCAGGGAA	45	75	1	CYMP-AS1	UTR	No	No
chr1:111285844-111285892	AGCTCTGGGGGC	12	60	0.859163	CHIAP2	UTR	No	No
chr1:111775295-111775336	AGACAGGGACAGACACAAGGG	21	42	1	KCND3	Promoter	No	No
chr1:112523998-112524032	AAAACAA	7	154	0.745498	None	Promoter	No	No
chr1:112540661-112540732	AAAAAAGAAACTAATCTTTAAGGC	24	96	0.82356	None	Promoter	No	No
chr1:112541619-112541654	AGGGTATGTTTACAAAAT	36	54	1	ST7L	Promoter	No	No
chr1:112541710-112541742	TTACAATCTTATATTG	32	64	1	ST7L	Promoter	No	No
chr1:112715312-112715367	GCCCCGCCCCCGCCCAG	17	51	0.849811	PPM1J	Promoter	Yes	No	0.0710198
chr1:112912805-112912833	AAAAAAAAAAAAAC	14	154	0.83559	SLC16A1	UTR	Yes	No	0.023249
chr1:112924565-112924620	AAACAAAAA	9	81	0.918186	AKR7A2P1	UTR	Yes	No	0.0145973
chr1:112957508-112957555	CCCCCTCACTTACCCT	16	64	0.849719	SLC16A1-AS1	UTR	No	No
chr1:113913688-113913723	TCTTTCAGATTCTGGTTC	36	36	1	DCLRE1B	UTR	No	No
chr1:113929441-113929471	GAGGCCCACCGACTC	30	30	1	HIPK1	UTR	No	No
chr1:113982467-113982506	GCCATCCACAGCA	39	39	1	OLFML3	Promoter	No	No
chr1:114397580-114397616	TTTTTTGCGTTTTTTTTT	18	162	0.72225	TRIM33	UTR	Yes	No	0.0136538
chr1:114511104-114511181	CCCGCGCCGCCCGCCG	16	128	0.00055306	TRIM33	Promoter	No	No
chr1:115089481-115089586	GCGGGGAGGGGCGGGGCCCG	20	100	0.143635	TSPAN2	Promoter	Yes	No	0.00937239
chr1:115768745-115768781	CACACGCACGCA	12	144	0.635949	CASQ2	UTR	Yes	Yes	3.60496e-15	5	6	5.45455	0.0420561
chr1:115836717-115836747	CATCACACACACAAA	30	30	1	NHLH2	UTR	No	No
chr1:115976468-115976524	CCCGCCCCGGCCCCG	15	90	0.0161505	SLC22A15	Promoter	No	No
chr1:116070543-116070620	AAATATATATGAATCATATA	20	80	0.913011	SLC22A15	Promoter	Yes	No	0.0703164
chr1:116170106-116170143	CAAGCACTCCTC	36	36	1	None	Promoter	No	No
chr1:116373304-116373359	GCGGCAGCAGCCCGGGCG	18	54	0.775267	ATP1A1	UTR	No	No
chr1:116671811-116671835	AATTAACTAATT	24	36	1	MIR320B1	UTR	No	No
chr1:116768567-116768649	CATCGTCCCCAGCCACCTAGT	21	105	0.895662	CD2	Coding	Yes	No	0.113155
chr1:117101698-117101764	TGTTAACCAATTA	26	104	0.873482	TTF2	UTR	Yes	No	0.0809604
chr1:117102713-117102815	AATACTAATCCAATCC	16	128	0.893715	TTF2	UTR	Yes	No	0.00388193
chr1:117524690-117524736	CACTGCAAAATTTTT	15	45	0.888041	MAN1A2	UTR	Yes	No	0.00860075
chr1:117625989-117626023	CAATGAAGAGTGAACCC	34	34	1	TENT5C	UTR	No	No
chr1:117626693-117626717	TATGTGTGTGTG	24	132	1	TENT5C	UTR	No	No
chr1:117960109-117960163	GTGTGT	6	150	0.45839	WDR3	UTR	Yes	No	0.0076636
chr1:118031698-118031734	TCTTCTTCTTTAAGGGAT	36	36	1	SPAG17	Coding	No	No
chr1:118807690-118807718	CCCTCCC	7	98	1.08722e-06	None	Promoter	No	No
chr1:119564750-119564833	GAGAGAGAAT	10	130	0.929188	HSD3BP4	UTR	Yes	No	0.0369365
chr1:119568678-119568706	TGCTCTTTTAGTCT	28	28	1	HSD3BP4	UTR	No	No
chr1:119569012-119569074	TGTGTTCCTCTGCTGA	16	80	0.873454	HSD3BP4	UTR	Yes	No	0.135298
chr1:120136876-120136930	TAAATCTTTGTGACTCTGAGTTAAGCAG	28	56	1	None	Promoter	No	No
chr1:120465267-120465351	GAAAAGAAGGGGAAGGGGAA	20	100	0.593106	NBPF8	Coding	Yes	No	0.0463139
chr1:120842310-120842358	GTGTGT	6	150	0.0455027	None	Promoter	No	No
chr1:120850273-120850334	AAAAAAGAAA	10	100	0.0171208	RNVU1-19	Promoter	No	No
chr1:120953392-120953424	TTCAATTGTCTGTTTG	32	32	1	LINC00623	UTR	No	No
chr1:143934907-143934969	TCCATTCTCCCTTCCCTCCC	20	60	0.849693	None	Promoter	No	No
chr1:144069795-144069861	ATCATTATTAAATTATTCATTA	22	66	0.775269	SRGAP2D	Promoter	No	No
chr1:144421243-144421299	CACACACA	8	152	0.0962724	NBPF15	Promoter	Yes	No	0.0061413
chr1:144423890-144423964	TCTTCCCCTTCTTT	14	98	0.918075	NBPF15	Coding	Yes	No	0.0893731
chr1:144561002-144561032	GTGGCGAAGCAGCAG	30	30	1	None	Promoter	No	No
chr1:144818061-144818170	CCTGGCCCTGCCATAGC	17	119	0.0525801	None	Promoter	No	No
chr1:144823312-144823427	CCCTGACCCTGCCATGG	17	136	2.6785e-33	None	Promoter	No	No
chr1:144823433-144823478	TCTGGCCATAACCCTGCCCCTGT	46	46	1	None	Promoter	No	No
chr1:144887667-144887755	AAGGAAGAGGAAGAAGAAGTAAA	23	115	0.895696	SRGAP2B	UTR	Yes	No	0.0467665
chr1:144890671-144890738	AATGATCAATAAATAAATTAAT	22	66	0.859004	SRGAP2B	UTR	Yes	No	0.127199
chr1:145127847-145127922	CAAAATACCAACAACAAA	18	72	0.82356	None	Promoter	No	No
chr1:145281770-145281828	TTTTTTCTCT	10	160	0.325557	None	Promoter	No	No
chr1:145289753-145289809	CACACACA	8	152	0.159648	NBPF20	Promoter	Yes	No	0.0223382
chr1:145292403-145292475	TTCTTCCCCTTCTT	14	112	0.001712	NBPF20	Coding	No	No
chr1:145297161-145297233	TTCTTCCCCTTCTT	14	70	1.88328e-05	NBPF20	Coding	No	No
chr1:145305092-145305164	TTCTTCCCCTTCTT	14	70	0.668272	NBPF20	Coding	Yes	No	0.0304353
chr1:145308275-145308347	TTCTTCCCCTTCTT	14	84	0.0447051	NBPF20	Coding	No	No
chr1:145313031-145313103	TTCTTCCCCTTCTT	14	70	0.000191997	NBPF20	Coding	No	No
chr1:145317803-145317875	TTCTTCCCCTTCTT	14	70	3.23154e-05	NBPF20	Coding	No	No
chr1:145322565-145322637	TTCTTCCCCTTCTT	14	84	4.48387e-06	NBPF20	Coding	No	No
chr1:145327313-145327385	TTCTTCCCCTTCTT	14	84	0.139364	NBPF20	Coding	Yes	No	0.00214524
chr1:145332080-145332152	TTCTTCCCCTTCTT	14	84	2.43648e-06	NBPF20	Coding	No	No
chr1:145336836-145336908	TTCTTCCCCTTCTT	14	84	7.80838e-05	NBPF20	Coding	No	No
chr1:145341586-145341658	TTCTTCCCCTTCTT	14	84	2.49634e-05	NBPF20	Coding	No	No
chr1:145346344-145346416	TTCTTCCCCTTCTT	14	70	0.0137165	NBPF20	Coding	No	No
chr1:145351116-145351188	TTCTTCCCCTTCTT	14	70	0.0457488	NBPF20	Coding	No	No
chr1:145355878-145355950	TTCTTCCCCTTCTT	14	70	0.0359519	NBPF20	Coding	No	No
chr1:145360625-145360697	TTCTTCCCCTTCTT	14	70	3.8399e-06	NBPF20	Coding	No	No
chr1:145365379-145365451	TTCTTCCCCTTCTT	14	84	0.000332297	NBPF20	Coding	No	No
chr1:145370139-145370211	TTCTTCCCCTTCTT	14	84	1.50924e-05	NBPF20	Coding	No	No
chr1:145374887-145374959	TTCTTCCCCTTCTT	14	70	0.0725154	NBPF20	Coding	Yes	No	0.005674
chr1:145379639-145379711	TTCTTCCCCTTCTT	14	70	4.64708e-05	NBPF20	Coding	No	No
chr1:145384393-145384465	TTCTTCCCCTTCTT	14	112	1.06624e-06	NBPF20	Coding	No	No
chr1:145389143-145389215	TTCTTCCCCTTCTT	14	84	0.169087	NBPF20	Coding	Yes	No	0.00189814
chr1:145567486-145567570	ATTCCTTAAATATATAAATATATAGGAA	28	112	0.00100387	None	Promoter	No	No
chr1:145572536-145572572	AACAACAGACACTAGTAAA	38	57	1	NBPF25P	UTR	No	No
chr1:145574843-145574918	TTCTTCCCCTTCTT	28	98	1.47779e-171	NBPF25P	UTR	No	No
chr1:145959764-145959802	AAGAAGCAAGACCTGCAGA	38	38	1	ANKRD34A	UTR	No	No
chr1:145978031-145978102	AAGAAGAAGAAGAAGAGAAGGAAG	24	96	0.775383	POLR3GL	Coding	No	No
chr1:146067202-146067274	TTCTTCCCCTTCTT	14	112	0.0311615	NBPF10	Coding	No	No
chr1:146070346-146070418	TTCTTCCCCTTCTT	14	84	0.00095739	NBPF10	Coding	No	No
chr1:146075068-146075140	TTCTTCCCCTTCTT	14	70	2.97952e-10	NBPF10	Coding	No	No
chr1:146079804-146079876	TTCTTCCCCTTCTT	14	84	0.0266532	NBPF10	Coding	No	No
chr1:146084540-146084612	TTCTTCCCCTTCTT	14	84	0.124708	NBPF10	Coding	Yes	No	0.00321187
chr1:146089261-146089333	TTCTTCCCCTTCTT	14	84	0.195761	NBPF10	Coding	Yes	No	0.00938727
chr1:146093979-146094051	TTCTTCCCCTTCTT	14	84	0.00902618	NBPF10	Coding	No	No
chr1:146098701-146098773	TTCTTCCCCTTCTT	14	98	4.2501e-11	NBPF10	Coding	No	No
chr1:146103423-146103495	TTCTTCCCCTTCTT	14	70	0.1604	NBPF10	Coding	Yes	No	0.0151879
chr1:146108141-146108213	TTCTTCCCCTTCTT	14	70	1.81346e-10	NBPF10	Coding	No	No
chr1:146112851-146112923	TTCTTCCCCTTCTT	14	98	1.66115e-06	NBPF10	Coding	No	No
chr1:146117569-146117641	TTCTTCCCCTTCTT	14	112	0.0262989	NBPF10	Coding	No	No
chr1:146122305-146122377	TTCTTCCCCTTCTT	14	70	6.95413e-09	NBPF10	Coding	No	No
chr1:146153333-146153361	TAAATTATATAGTA	28	28	1	NOTCH2NL	UTR	No	No
chr1:146153673-146153722	GCAATGGAAGGAAGG	45	75	1	NOTCH2NL	UTR	No	No
chr1:146301661-146301715	TAAATCTTTGTGACTCTGAGTTAAGCAG	28	56	0.80373	NUDT4P2	Promoter	No	No
chr1:146342087-146342115	TTTTTATTTTTTTA	28	28	1	None	Promoter	No	No
chr1:146988845-146988929	GAAAAGAAGGGGAAGGGGAA	40	80	0.784869	NBPF12	Coding	Yes	No	0.206811
chr1:146993603-146993687	GAAAAGAAGGGGAAGGGGAA	20	100	0.765408	NBPF12	Coding	Yes	No	0.00505355
chr1:147383805-147383839	CCCCAGAGAAGAGAGACA	36	36	1	LINC00624	UTR	No	No
chr1:147757495-147757545	GGGCATTTGCCAGAGGTACATACCA	25	50	0.666826	GJA5	UTR	Yes	Yes	1.39917e-05	2	2	2	0.139182
chr1:148104559-148104631	TTCTTCCCCTTCTT	14	112	0.0178833	NBPF11	Coding	No	No
chr1:148533883-148533955	TTCTTCCCCTTCTT	14	70	0.00024671	NBPF14	Coding	No	No
chr1:148537033-148537105	TTCTTCCCCTTCTT	14	70	0.445534	NBPF14	Coding	Yes	No	0.0425826
chr1:148541753-148541825	TTCTTCCCCTTCTT	14	84	0.0390787	NBPF14	Coding	No	No
chr1:148546467-148546539	TTCTTCCCCTTCTT	28	84	0.184786	NBPF14	Coding	Yes	No	0.00662956
chr1:148551175-148551247	TTCTTCCCCTTCTT	28	84	7.49969e-05	NBPF14	Coding	No	No
chr1:148555889-148555961	TTCTTCCCCTTCTT	14	70	0.14792	NBPF14	Coding	Yes	No	0.0212748
chr1:148560606-148560678	TTCTTCCCCTTCTT	14	70	0.138795	NBPF14	Coding	Yes	No	0.00516549
chr1:148565342-148565414	TTCTTCCCCTTCTT	14	70	5.95487e-08	NBPF14	Coding	No	No
chr1:148573252-148573324	TTCTTCCCCTTCTT	14	98	3.79172e-07	NBPF14	Coding	No	No
chr1:148752444-148752498	TAAATCTTTGTGACTCTGAGTTAAGCAG	28	56	1	None	Promoter	No	No
chr1:149053880-149053940	CACACA	6	150	3.14826e-11	NBPF9	Promoter	No	No
chr1:149056534-149056606	TTCTTCCCCTTCTT	14	98	0.29815	NBPF9	Coding	Yes	No	0.0300438
chr1:149059720-149059792	TTTTCTTCCCCTTC	14	126	0.284165	NBPF9	Coding	Yes	No	0.0197783
chr1:149647553-149647585	TTCAATTGTCTGTTTG	16	32	0.838141	LINC00869	UTR	No	No
chr1:150220069-150220143	CCACAAAATCCATGAACCATATTACTGAATAGAACCT	37	111	1	ANP32E	UTR	No	No
chr1:150226675-150226801	CTTCAT	12	150	0.123528	ANP32E	Coding	Yes	No	0.00230775
chr1:150293077-150293113	GTCTGT	6	150	0.85482	None	Promoter	No	No
chr1:150549313-150549406	GGGCGCGGGCT	11	110	4.88493e-12	ADAMTSL4	Promoter	No	No
chr1:150622204-150622268	CCCACACTCACGGCTCCTTCCT	22	110	0.775384	ENSA	UTR	No	No
chr1:150729964-150730000	GGGGGA	6	150	2.6218e-07	CTSS	Promoter	No	No
chr1:150963555-150963624	AAATCAACCCAAGGCATTGCAATT	24	120	0.859163	SETDB1	Coding	No	No
chr1:150965258-150965301	TTTTATTTAATATT	14	42	0.895665	CERS2	UTR	Yes	No	0.0344367
chr1:150996041-150996079	AAAACA	6	42	0.913021	ANXA9	Promoter	Yes	No	0.0274484
chr1:151008569-151008609	ACCTCTACTCGACCAGGGGC	40	60	1	PRUNE1	UTR	No	No
chr1:151160586-151160622	GGAAAGGCAAAAAGGATA	36	54	1	LYSMD1	UTR	No	No
chr1:151292351-151292400	AGGGGTAGGTCCCTGGG	17	68	1	PI4KB	UTR	No	No
chr1:151511435-151511510	GCCCGA	12	150	0.313219	CGN	UTR	Yes	No	0.015648
chr1:151529842-151529912	CCACGCCCTGGGGTCTGAGCTG	22	88	1	CGN	Coding	No	No
chr1:151706341-151706391	GTAGGCTGCTGG	12	96	0.775441	CELF3	Coding	No	No
chr1:151773029-151773060	ATTTTTGT	8	64	0.901803	TDRKH	Promoter	Yes	No	0.0517447
chr1:151805353-151805413	GCTGCCGCTGCTGCT	15	60	0.803731	LINGO4	UTR	No	No
chr1:151831807-151831865	GGAGGGCAGGGAGCAGGGC	19	76	1	RORC	UTR	No	No
chr1:151871324-151871391	GAAAGAAAAAA	11	154	2.6344e-08	THEM4	UTR	No	No
chr1:151982799-151982837	TGTAAGAAAAGCTCTGCTG	38	57	1	S100A10	Promoter	Yes	Yes	3.52848e-09	1	1	1	0.201285	Brain - Cerebellum,Esophagus - Muscularis
chr1:152112632-152112745	CTCTGCACGCCGCTCTTC	18	144	0.329094	TCHH	Coding	Yes	No	0.0504767
chr1:152212594-152212646	ACCAAAAATTGGGACAC	17	68	0.775384	HRNR	UTR	No	No
chr1:152364295-152364373	CTGGATCTCAGAAG	14	112	0.89895	FLG-AS1	UTR	No	No
chr1:152511569-152511691	TCCTCCCAAGTG	12	144	1.16606e-06	LCE5A	Coding	No	No
chr1:152511811-152511894	GCCACAGCTCTGGGGGCTCCAGCTGCT	81	108	0.728913	LCE5A	Coding	No	No
chr1:152515496-152515625	CTGCTGCGGCTCCGGCAGGGG	21	147	1.92604e-34	CRCT1	Coding	No	No
chr1:152566058-152566124	GCCCCCAGAGCTAGGGCCACA	21	84	0.775384	LCE3E	Coding	No	No
chr1:152566142-152566172	GGGACACTTGGGTGA	30	45	0.775269	LCE3E	Coding	No	No
chr1:152579786-152579852	GCCCCCAGAGCTAGGGCCACA	21	84	1	LCE3D	Coding	No	No
chr1:152579870-152579900	GGGACACTTGGGTGA	30	30	1	LCE3D	Coding	No	No
chr1:152664144-152664215	CCCAAATGTCCC	12	96	0.924863	LCE2D	Coding	Yes	No	0.121242
chr1:152664242-152664308	CTGCTGTGGTCCCAGCTCTGGGAG	24	72	1	LCE2D	Coding	No	No
chr1:152676054-152676140	CCCAAGTGTCCC	12	120	0.780634	LCE2C	Coding	Yes	No	0.119182
chr1:152676153-152676225	TGCTGTGGTCCCAGCTCTGGGAGC	24	72	1	LCE2C	Coding	No	No
chr1:152686879-152686976	CCTCCCAAGTGT	12	132	0.867785	LCE2B	Coding	Yes	No	0.0765512
chr1:152686981-152687053	TGCTGTGGTCCCAGCTCTGGGGGC	24	72	1	LCE2B	Coding	No	No
chr1:152698936-152699032	CCCACCCAAGTGCCCCCCAAAATG	24	144	0.895771	LCE2A	Coding	Yes	No	0.0384532
chr1:152709199-152709247	GCTGCAGCTCTGAGGGAGGTGGCT	24	72	0.517901	LCE4A	Coding	Yes	No	0.0015082
chr1:152720146-152720200	GCTGTGGATCTGGCAGCTCTGGCTGCA	54	54	1	C1orf68	Coding	No	No
chr1:152720806-152720845	CTGGTCATGGACCAGTATCA	40	40	1	C1orf68	Promoter	No	No
chr1:152759780-152759834	TGCCAGTCTCAGACCAAACAGGTGAAG	54	81	1	KPRP	Coding	No	No
chr1:152776406-152776491	CCCTCCCAAGTG	12	120	0.918205	LCE1F	Coding	Yes	No	0.00975169
chr1:152787334-152787430	CCCTCCCAAGTGCACCCCCAAGTG	24	120	0.873416	LCE1E	Coding	Yes	No	0.399819
chr1:152787436-152787508	CAGCTCTGGGGGCTGCTGTGGCTC	24	72	0.775269	LCE1E	Coding	No	No
chr1:152797831-152797915	CTCCCAAGTGCA	12	108	1	LCE1D	Coding	Yes	No	0.141043
chr1:152797919-152798017	CAGCTCTGGGGGCTGCTGTGGCTC	24	120	0.883847	LCE1D	Coding	Yes	No	0.38236
chr1:152805275-152805370	CAGCAGCCCCCAGAGCTGGAGCCA	24	96	0.849622	LCE1C	Coding	Yes	No	0.0810884
chr1:152812481-152812556	CCCCCCCAAGTG	12	84	0.916561	LCE1B	Coding	Yes	No	0.0529874
chr1:152812583-152812655	CAGCTCTGGGGGATGCTGTGGCTC	24	72	1	LCE1B	Coding	No	No
chr1:152827504-152827581	GCCCCACTCCCAAGTGCACCCCAAAGTGCCCCCCCAAGT	39	117	0.88379	LCE1A	Coding	Yes	No	0.0166658
chr1:152985344-152985464	GAGCCCTGCCACCCCAAGGTGCCT	24	120	0.00109705	SPRR1A	Coding	No	No
chr1:153032446-153032566	CCCCAAAACCAAGGAGCCCTGCCA	24	120	0.163116	SPRR1B	Coding	Yes	No	0.0203836
chr1:153040208-153040289	TGGGCAGGGCTCTGGGCACTTTGGGGA	27	108	0.803919	SPRR2D	Coding	No	No
chr1:153056595-153056677	GGTGGGCAGGGCTCTGGGCACTTTGGG	27	81	0.775269	SPRR2A	Coding	No	No
chr1:153070699-153070781	GGTGGGCAGGGCTCTGGGCACTTTGGG	27	81	0.803844	SPRR2B	Coding	No	No
chr1:153093611-153093693	GGTGGGCAGGGCTCTGGGCACTTTGGG	27	81	0.728913	SPRR2E	Coding	No	No
chr1:153112593-153112673	GGTGGGCAGGGCTCTGGGCACTTTGAG	27	108	0.775384	SPRR2F	Coding	No	No
chr1:153140569-153140650	GGTGGGCAGGGCTCTGGACACTTTGGG	27	108	0.838304	SPRR2C	UTR	Yes	No	0.293102
chr1:153190154-153190201	CAGGTCCCACAGCCCTGTCCTCCC	48	72	0.728913	LOC101928009	UTR	No	No
chr1:153190951-153190997	AAAGTCACAGAGAGAC	16	48	1	LOC101928009	UTR	No	No
chr1:153297261-153297287	CATATCTATAAAT	26	26	1	None	Promoter	No	No
chr1:153360836-153360908	AAGACCACAGTGGCC	15	105	1	S100A9	Coding	No	No
chr1:153421594-153421622	GGACCCCAGAATCT	28	28	1	S100A7A	UTR	No	No
chr1:153436604-153436643	AGGCCAGAGCGACAGGGGTC	40	40	1	S100A7L2	Promoter	No	No
chr1:153618270-153618305	TTTTCTTTTGTCTTTTTG	36	72	0.914541	None	Promoter	No	No
chr1:153646606-153646688	TTCAGCCTCCCAAAATGCAGGGATTACAGGCGTGACCCACT	41	123	0.725366	CHTOP	Promoter	Yes	No	0.00392597
chr1:153679140-153679188	CCTGCT	6	54	0.916559	NPR1	Coding	Yes	No	0.00493141
chr1:153773984-153774019	TGTTTTTTTTTG	12	156	0.792154	INTS3	UTR	Yes	No	0.0336817
chr1:153775500-153775594	GCTGCCCCTGCTGCT	30	105	0.770537	SLC27A3	Coding	Yes	No	0.0230599
chr1:153808453-153808504	TTAATTTTAAAAATGAC	17	68	0.849784	GATAD2B	UTR	Yes	No	0.393079
chr1:153922910-153922952	GACGGCGGCACCGGCGGCGGC	42	42	1	GATAD2B	UTR	No	No
chr1:153951443-153951546	GAAGAGGAGGAGGAG	15	150	8.51343e-61	CRTC2	Coding	No	No
chr1:153951573-153951655	GAAGCCTGGAGGCTGAGGACTGCTCAGG	84	140	0.775384	CRTC2	Coding	No	No
chr1:153958841-153958918	GAAAGGAAGAGGGAGGGAAGAGAAAA	26	104	0.803844	SLC39A1	Promoter	No	No
chr1:154162455-154162513	CTAAGATAAAGCTGCCAAACAGAATAGGT	29	87	1	TPM3	UTR	No	No
chr1:154350048-154350086	TTTTCTTTTCTT	12	144	0.460303	ATP8B2	UTR	Yes	No	0.0242792
chr1:154489352-154489392	ATTTCTGAAAAACACACACC	40	40	1	SHE	Coding	No	No
chr1:154705711-154705749	CACACCCACACG	36	60	1	KCNN3	UTR	No	No
chr1:154946552-154946600	TGCTCCCTGAGGGCCT	48	48	1	PBXIP1	Coding	No	No
chr1:155046459-155046554	ACTCCTTCCTGCAGT	30	135	0.870198	DCST1	Coding	Yes	No	0.0670345
chr1:155169841-155169898	AGGAGGCACAGAAGAACTA	19	95	0.803881	KRTCAP2	Coding	No	No
chr1:155181949-155181991	CTGCTGACCGG	44	44	1	TRIM46	Coding	No	No
chr1:155250408-155250439	CGGGGCTGCGGCTGGG	32	32	1	FAM189B	Coding	No	No
chr1:155336351-155336424	TATATACACACACACACACACATA	24	144	0.547352	ASH1L	UTR	Yes	No	0.0211298
chr1:155910891-155910929	TCTGGCCTGTCCCTCTTAC	38	38	1	RIT1	Promoter	No	No
chr1:155917584-155917615	GGGGCT	6	78	0.927036	KHDC4	Coding	No	No
chr1:156009478-156009522	CCTGGATTTCTTGGGAGAGGAG	44	44	1	SSR2	UTR	No	No
chr1:156058995-156059042	TTTTTAGGGGTTTTGTTTTGTGTGT	50	75	0.728913	LAMTOR2	Promoter	No	No
chr1:156070523-156070567	CTCCTCGTCTGTGCCTCCCTCTT	46	46	1	RAB25	Promoter	No	No
chr1:156075240-156075285	AGGATTCAAGCTAATA	16	48	1	MEX3A	UTR	No	No
chr1:156075777-156075894	AAAGGAAAGAGCTGGAGGG	19	152	1.80779e-27	MEX3A	UTR	No	No
chr1:156081711-156081800	GGGGCCGGCGGCGGC	15	90	1.19956e-41	MEX3A	Coding	No	No
chr1:156082857-156082963	CCCCTCCCGCTCACTGCCGCGCTCACTCTCCGCTCC	36	108	0.823614	LMNA	UTR	No	No
chr1:156177906-156177936	CCCACCCAGAACCAG	30	30	1	None	Promoter	No	No
chr1:156225517-156225557	CTGTTTGTTTTGTTCTCAGC	40	60	1	PMF1	Coding	No	No
chr1:156243969-156244012	CCCTCTCTCCTCTG	14	56	1	PAQR6	Coding	No	No
chr1:156468818-156468940	TGCTGAGGCGGCTGTGGCGGC	21	147	1.52552e-16	MEF2D	Coding	No	No
chr1:156651484-156651520	GCCTCCAACCCA	36	36	1	BCAN	Coding	No	No
chr1:156652312-156652375	GAAGAAGAGAAAGAGGAAGAA	21	84	0.879077	BCAN	Coding	Yes	No	0.0376004
chr1:156668898-156668959	CTACTGCAGTGAGATGGCGCA	21	84	1	NES	UTR	No	No
chr1:156743697-156743727	CCTCTTCCTCTTCAT	30	30	1	HDGF	Coding	No	No
chr1:156751706-156751792	CTCCTCCTCCTCCCCCCGCCCGGTACCCA	29	116	4.97573e-40	HDGF	Promoter	No	No
chr1:156874310-156874399	ACTGCTTTCTCTCCTCCCTCTG	22	110	0.888377	NTRK1	Coding	Yes	No	0.187738
chr1:157044553-157044607	AAAAAAGGAAAAAAAAAG	18	126	0.888309	ARHGEF11	UTR	Yes	No	0.0161877
chr1:157745495-157745532	AAAAAAAAAGAA	12	156	4.61344e-06	FCRL2	Promoter	No	No
chr1:157791835-157791889	AAGACCAGTCTAGGCAACATAGTGAGA	54	54	1	None	Promoter	No	No
chr1:157830484-157830535	CCTCCCACTCTCCTCCT	17	51	1	CD5L	Promoter	No	No
chr1:157993572-157993604	CGGGCTCC	24	40	0.207263	KIRREL1	UTR	No	No
chr1:158100206-158100253	TATATTATATAAATATAAATGTTT	24	48	4.21323e-06	KIRREL1	UTR	No	No
chr1:158466858-158466894	AAAAAAAAAAAAAAAAAG	18	162	0.221955	OR10K1	Promoter	No	No
chr1:158763960-158764008	AAATAAAATAAAAATA	16	80	0.904386	None	Promoter	No	No
chr1:158776144-158776193	AGTTAGGGAGAATTAAGGAATAAAA	50	75	1	OR6N2	Promoter	No	No
chr1:159204581-159204695	AATCTCTACTTGCTGGAAAGCCCCCTGTTTTCTCAATCTCCCTTTCCACTTCGGTAA	57	114	0.838141	ACKR1	UTR	No	No
chr1:159205351-159205401	TGTCCTCCCACCCCACCTGCCCCTC	50	50	1	ACKR1	UTR	No	No
chr1:159713405-159713501	CCAGAGACAGAGACGTGGGAACCATGCAGTGTAAAAAACCGGGAGGTA	48	144	0.859004	CRP	UTR	Yes	No	0.112563
chr1:160089188-160089244	AGAAGCTGAGA	44	88	0.775441	KCNJ9	UTR	No	No
chr1:160090714-160090807	GCAGGTGTAGAGGGTATAT	19	133	0.922279	None	Promoter	No	No
chr1:160205259-160205326	TCCCCCGCCCCCTCCTCCCGCC	22	88	0.883935	PEA15	Promoter	Yes	No	0.0379193
chr1:160205382-160205445	CGGCGGCGGCGGCAGAAGAGG	63	84	0.277382	PEA15	UTR	No	No
chr1:160240083-160240119	CTCTTCTTCCTC	24	36	0.840135	DCAF8	Coding	Yes	No	0.00121966
chr1:160400509-160400587	CCCCCTCCCCCTCCA	15	135	0.435038	VANGL2	Promoter	Yes	No	0.0238913
chr1:160400584-160400613	TGATTCCTTGATCCT	30	30	1	VANGL2	UTR	No	No
chr1:160647160-160647193	TTCTCAAGAAGCCAGGC	34	34	1	SLAMF1	UTR	No	No
chr1:160680738-160680822	CCTCAGTCCCTCTTTCCCTGGCTGACTTCGGCGGTCTAATGA	84	126	1	CD48	UTR	No	No
chr1:160796065-160796113	ACACAT	6	96	0.918143	LY9	Promoter	Yes	No	0.07139
chr1:160995113-160995141	AAAAAAAAAAAAAG	14	154	0.68432	F11R	Promoter	Yes	No	0.0423124
chr1:160997754-160997871	ACAATCTCAACAAAGAGCTAAGACCACTACAACACACAC	39	156	0.898668	F11R	UTR	Yes	No	0.0210574
chr1:161049053-161049108	TCCCAGCATGCCTGCTCTTCCACACCCTG	58	87	0.728913	ARHGAP30	Coding	No	No
chr1:161051318-161051371	GGGCCA	6	96	0.873362	ARHGAP30	Coding	Yes	No	0.0450128
chr1:161071839-161071918	TAAAAAAAAATAAAAA	16	144	0.441951	NECTIN4	UTR	No	No
chr1:161132373-161132416	CAGCGTCCCCTCACCCACCTCT	44	44	1	DEDD	UTR	No	No
chr1:161178647-161178687	TTCTTTACTTAATTTCTTTT	20	160	0.753504	None	Promoter	No	No
chr1:161189431-161189493	TTGTTCTTGTTAT	13	117	0.873519	None	Promoter	No	No
chr1:161520137-161520173	CTCTATGTATTAGTCTGT	36	36	1	None	Promoter	No	No
chr1:161524436-161524476	GCGGGAAGGT	30	50	0.895523	None	Promoter	No	No
chr1:161526666-161526705	CCCTCCAAAGATAGAACTTT	40	40	1	HSPA6	UTR	No	No
chr1:162023845-162023899	GGCGAGGGCTGCTG	14	70	0.823641	OLFML2B	UTR	No	No
chr1:162357075-162357156	GCAGCTCCTCCA	12	144	0.914973	NOS1AP	Coding	Yes	No	0.473249
chr1:162365055-162365112	GTGCGTGTGTGTGTGTACAT	60	80	0.615239	NOS1AP	UTR	Yes	No	0.028575
chr1:162368439-162368478	AAAAAAAAGAAAG	13	156	0.785184	NOS1AP	UTR	Yes	No	0.0418045
chr1:162466803-162466859	AAAAAAAC	8	88	0.337204	None	Promoter	No	No
chr1:162530098-162530162	AACTGAGACCCAAAT	15	75	0.866902	UHMK1	Promoter	Yes	No	0.309537
chr1:162767282-162767324	TGGCCATCATCGTCATCATCC	21	42	0.728913	DDR2	Coding	No	No
chr1:163144962-163145014	ATATAGATAGATAG	14	84	0.873435	RGS5	UTR	Yes	No	0.223926
chr1:163422884-163423008	TATTATCTATC	11	121	1.91071e-30	LOC100422212	UTR	No	No
chr1:164792604-164792652	CGGCGGCAG	9	45	0.728913	PBX1	Coding	No	No
chr1:164850480-164850511	TTTTGGTTTGTGTTAT	32	32	1	PBX1	UTR	No	No
chr1:165725024-165725132	TATATATATATAATAG	16	112	1.57354e-43	TMCO1	UTR	No	No
chr1:165908408-165908444	TCTTGTCTTTTTTTTTTT	18	162	0.707451	UCK2	UTR	Yes	No	0.00287108
chr1:166059937-166059985	AATAAATAAACC	12	60	0.838366	FAM78B	UTR	No	No
chr1:166975573-166975613	GCCGCCGCACCGCCGCCCGC	20	40	0.803723	MAEL	Promoter	Yes	No	0.10957
chr1:167090435-167090485	CCTCAGCTGGATTGGCAGGTGAGCT	50	75	1	GPA33	UTR	No	No
chr1:167126356-167126393	GGAGGAGGAGAAG	13	91	0.451504	DUSP27	Coding	No	No
chr1:167175518-167175579	AGGGTGAGCAAGCATGGAGG	20	80	0.85907	LINC01363	UTR	No	No
chr1:167416088-167416145	AAACAAAAAAAAAAAAAAC	19	152	0.870677	POU2F1	UTR	Yes	No	0.0182608
chr1:167418876-167418929	AAATAAATCTTTAGAAAA	36	72	1	POU2F1	UTR	No	No
chr1:167542139-167542175	GTAAACAAGCAA	36	36	1	CREG1	UTR	No	No
chr1:167630160-167630229	CCTCCCTCC	9	135	2.3733e-08	RCSD1	Promoter	No	No
chr1:167705052-167705100	CTAATTTAGCTGATCT	32	48	0.469057	RCSD1	UTR	Yes	No	0.000345359
chr1:167706432-167706467	TTGTGAATATGTGCATGA	36	36	1	RCSD1	UTR	No	No
chr1:167707645-167707674	TCTCTTCTTT	30	90	0.888414	RCSD1	UTR	Yes	No	0.0156945
chr1:167809101-167809161	TTTATTTGATATTAAACATA	20	80	0.859004	ADCY10	Promoter	Yes	No	0.0148295
chr1:169396537-169396603	AGGAAGAGAAAAAGGA	16	96	0.906771	BLZF1	UTR	Yes	No	0.00766647
chr1:169542303-169542405	CTAGGAAGGTCCTCCCAGGGCCTCATTCCGGAAGGAGAACCAGTGTCTTGG	51	102	0.775269	F5	Coding	No	No
chr1:169683931-169684053	GGCAAGCACCACCTCTCCTGGGG	23	115	2.29586e-05	None	Promoter	No	No
chr1:169920972-169921005	TCTTGTATCACTACTTG	34	51	1	KIFAP3	Promoter	No	No
chr1:170271712-170271773	CAGGCAGAACACAAGACCAC	20	100	1	LINC01142	UTR	No	No
chr1:170660718-170660793	ATTCATATTATACAT	15	105	0.715579	None	Promoter	No	No
chr1:171284729-171284776	AAAAAAAAAAAAAAG	15	150	0.102729	None	Promoter	No	No
chr1:171540655-171540691	CCACCACCAACTCAGCCA	36	36	1	PRRC2C	Coding	No	No
chr1:171636091-171636139	TGACGGTGTAGCTGC	15	45	1	MYOC	Coding	No	No
chr1:171701048-171701092	GCATTTAGACAAAT	14	56	0.775384	VAMP4	UTR	No	No
chr1:172138237-172138275	ACCCAGACTGGCAGAGTTA	38	38	1	DNM3OS	UTR	No	No
chr1:172143503-172143541	CTCCCACCCTCCTCCACCT	38	76	1	DNM3OS	UTR	No	No
chr1:172585913-172585950	TCAACTCCTGTT	12	60	0.775441	SUCO	Coding	No	No
chr1:172659332-172659404	GCCACCACCACCTCCGCCACCGCC	24	96	0.838366	FASLG	Coding	No	No
chr1:173460663-173460713	GAGGGGAGGGGAG	13	143	0.838304	LOC101928673	UTR	No	No
chr1:173488318-173488431	GAACTTCTAGAATAACCCAGATGCGCTTTAATATTCTTTTAATACATCTTGATCACA	57	114	1	PRDX6	UTR	No	No
chr1:173526702-173526798	TTCACATAGTTTCTGTAAAAAATTAAGAAAAACATGCATTTCTTATTA	48	96	0.00114814	SLC9C2	Coding	No	No
chr1:173865682-173865752	ACACAAACACCGTTCCAAACATGCTCAAGGAAAAC	35	70	1	SNORD78	Promoter	No	No
chr1:173936683-173936719	AAAAGCCAAAAAAAAAAC	18	54	0.136718	RC3H1	UTR	Yes	No	0.0202132
chr1:173982803-173982875	CCAATCTTTGCACCACAAAGCAGAA	25	75	0.838243	RC3H1	Coding	No	No
chr1:175004699-175004747	CAAGATTGAAACAGAAATCACAGAA	25	50	1	CACYBP	Coding	No	No
chr1:175012007-175012071	GGACAAGAATCACTGGAACCCGGGAAGCAGAG	32	64	1	CACYBP	UTR	No	No
chr1:175013345-175013373	TCTTGGAATTGCCC	28	42	1	MRPS14	UTR	No	No
chr1:175013750-175013804	TCTGATGCTACAGAAGTGACTGTGCTTC	56	56	1	MRPS14	UTR	No	No
chr1:175879120-175879180	TGCCTGTCTTCCCT	14	56	0.823452	LINC01657	UTR	No	No
chr1:178092020-178092054	AAAAAAGCAGGATTACT	34	51	1	RASAL2-AS1	UTR	No	No
chr1:178093760-178093833	GCCGCC	6	102	0.0798021	RASAL2	UTR	Yes	No	0.0545673
chr1:178549038-178549090	TTCTTGGAAAAGGATCTC	54	54	1	C1orf220	Promoter	No	No
chr1:179074674-179074741	ATAAATTTAGAATTCTAATCC	21	63	0.728913	FAM20B	UTR	No	No
chr1:179095515-179095563	ATGTGGTTGAAGAAAGTGGGCC	22	66	0.82356	TOR3A	UTR	No	No
chr1:179534853-179534926	AAAGAAGAA	9	144	0.650096	AXDND1	Coding	Yes	No	0.0148623
chr1:179864542-179864590	GATTAGCCTCAGTCTAGATGAACA	24	72	0.641104	TOR1AIP2	UTR	Yes	Yes	0.000192258	1	1	1	0.262635	Artery - Aorta
chr1:179900016-179900128	CTTTTATTTATTCCTAAG	18	126	0.140588	TOR1AIP1	Coding	Yes	No	0.010341
chr1:180154768-180154852	CTCGGGGGCGGGGG	14	98	0.155917	QSOX1	Promoter	Yes	No	0.0444343
chr1:181732501-181732557	AACCCGCTC	9	63	0.803919	CACNA1E	Coding	No	No
chr1:181732587-181732611	GGGCCTGGCCCT	24	24	1	CACNA1E	Coding	No	No
chr1:182160553-182160579	GAGGCTGAAGCAT	13	39	1	None	Promoter	No	No
chr1:182576343-182576389	TTTTTTCATAAAACTTATTCAT	44	44	1	RNASEL	Coding	No	No
chr1:182874925-182874961	AGGATGATGATGGAAGTG	36	54	0.728913	DHX9	Coding	No	No
chr1:182887163-182887274	TGGTGGAGGCTATGGTAGCGGAGGCTA	27	135	0.458453	DHX9	Coding	Yes	No	0.00684723
chr1:183236545-183236589	GTCTCCGCCTCAGGGAGTCAGT	44	44	1	LAMC2	Coding	No	No
chr1:183244367-183244428	CATCCATCCTTC	12	72	0.895713	LAMC2	UTR	Yes	No	0.0531928
chr1:183627321-183627361	CTTCTATATTAACACAATTT	40	60	1	ARPC5	UTR	No	No
chr1:183936205-183936233	CAAAGGTCAAATGT	28	28	1	COLGALT2	UTR	No	No
chr1:184387267-184387312	GGAGGAAGAAAAAAGACGAGGAG	46	46	1	C1orf21	UTR	No	No
chr1:184624735-184624776	GATAGACATGTAAATAACTTG	42	42	1	C1orf21	UTR	No	No
chr1:184690157-184690198	TATATATAATGTGTATGTATA	42	168	0.823641	EDEM3	Promoter	No	No
chr1:185156554-185156644	GGAGCCGAGGCCGGAGCC	18	108	0.56563	TRMT1L	Coding	Yes	No	0.0107751
chr1:186308576-186308618	TAACAGCTACAACAACACAAG	21	63	0.775384	PRG4	Coding	No	No
chr1:186326191-186326240	TCATCATCCTCT	12	72	0.849849	TPR	Coding	Yes	No	0.343856
chr1:186362317-186362362	ATGCTTTTGAAGACATTCATTTG	46	46	1	TPR	Coding	No	No
chr1:186470417-186470539	ATCTATCTGTCTATC	15	150	2.42217e-18	LOC102724919	Promoter	No	No
chr1:191220711-191220744	ACTGTTTCTTAAGGGAA	17	51	0.80388	None	Promoter	No	No
chr1:192491172-192491216	TATTTACATACACATGTACACA	44	44	1	None	Promoter	No	No
chr1:192754772-192754802	CTGGGTGCAGCACAC	15	30	0.69536	None	Promoter	No	No
chr1:193012484-193012602	GTTCTGCCTATATGCCTATATGCAATCCACTTGTACAGTGCTAGTTCAGTACTAGAGAA	59	118	0.823452	UCHL5	UTR	Yes	No	0.180966
chr1:193096033-193096117	TTAATGACTAATGAACTATTAAGTCA	26	104	0.594432	GLRX2	Promoter	No	No
chr1:193105270-193105306	CCGCAGCTC	36	36	1	GLRX2	Coding	No	No
chr1:193255085-193255159	TTTGTTTTTCTTTG	14	112	0.157971	CDC73	Promoter	Yes	No	0.0305979
chr1:194291037-194291155	GAAGAGAAGGGGAGAGGAAGAGAGG	25	150	0.25686	None	Promoter	No	No
chr1:194291198-194291254	CTTTCTTTCTTTTT	14	140	0.818618	None	Promoter	No	No
chr1:196747747-196747803	TATCAATACATAAATGCACCAAAACTGA	56	56	1	CFH	Promoter	No	No
chr1:196832432-196832488	TATCAATACATAAATGCACCAAAAATGA	28	84	0.775343	None	Promoter	No	No
chr1:197009014-197009054	GCATCACAACATGCTGGAAG	40	40	1	CFHR5	UTR	No	No
chr1:197154341-197154391	CTCTGAATATAATCCTTAATTTCTC	50	50	1	ZBTB41	UTR	No	No
chr1:197929302-197929360	TTATTATTATTCTAA	15	90	0.848294	LHX9	UTR	Yes	No	0.0339804
chr1:198321830-198321872	TAAGTTAAACTTTTAAATTGAT	22	66	1	NEK7	UTR	No	No
chr1:198694754-198694813	TTTCTCCCACCCCCTTCTCCCTCCCTTTCT	30	90	1	PTPRC	UTR	No	No
chr1:199460495-199460628	TATATAATATATATAAT	17	136	1.52651e-16	None	Promoter	No	No
chr1:199460639-199460693	TATATATTCATAGAAAAGATAGCAAGAA	28	84	0.775374	None	Promoter	No	No
chr1:200406438-200406564	ATCAGCCCAGATGGAGATAGCAATTTGAAATGTCTTCGATCCCTTACTTAAATGACGAAATGTAT	65	130	0.208142	ZNF281	UTR	Yes	No	0.137942
chr1:200406680-200406730	GTTTTTTTTTTTG	13	130	0.835613	ZNF281	UTR	Yes	No	0.0960171
chr1:200519429-200519457	TAGGCGTGGTGGCA	28	42	1	None	Promoter	No	No
chr1:200552150-200552176	TTCTTCTTTTTTT	26	104	1	KIF14	UTR	No	No
chr1:200643642-200643677	AAAACA	6	102	0.714613	DDX59	Promoter	Yes	No	0.00870675
chr1:200693793-200693829	GCGATCTCA	9	45	0.816182	LOC101929224	UTR	No	No
chr1:200974031-200974095	GGAAAGAGGGGAAGAA	32	96	0.823614	KIF21B	Coding	No	No
chr1:201069528-201069552	GAGCAGGATGAA	24	24	1	CACNA1S	Coding	No	No
chr1:201135159-201135197	GGGCTG	6	72	0.9044	TMEM9	UTR	Yes	No	0.00215377
chr1:201520999-201521032	GTTTTTTT	8	144	0.820311	RPS10P7	Promoter	Yes	No	0.0796675
chr1:201648494-201648632	CCTCGCTCCCTCCC	14	154	1.0973e-22	NAV1	UTR	No	No
chr1:201882431-201882455	AAACAAAAAAAA	12	156	0.297207	IPO9	UTR	Yes	No	0.050666
chr1:202161008-202161070	GCCCTCTCCCTCAAG	15	60	0.48643	PTPN7	UTR	Yes	No	0.0465413
chr1:202187007-202187042	CCTCGCT	7	98	0.168814	PTPRVP	UTR	Yes	Yes	2.19755e-07	1	1	1	0.071698	Esophagus - Mucosa
chr1:202332945-202333009	TTTATACTATATATAC	16	96	1	UBE2T	Coding	Yes	No	0.024812
chr1:202643318-202643348	GGGCGG	6	60	0.727176	SYT2	UTR	Yes	No	0.0102046
chr1:202643424-202643476	CTCTCTCTCTAGTCTCTTC	19	76	0.803919	SYT2	Promoter	No	No
chr1:203078657-203078703	TGGGTGTGTGGG	12	84	0.838407	PPFIA4	UTR	No	No
chr1:203309530-203309568	TATGGAAAAATGTACACCT	38	57	0.728913	BTG2	UTR	No	No
chr1:203475656-203475775	TCCTCCCCTCCCAACCTCCCTCCCTCCC	28	140	0.557997	PRELP	Promoter	Yes	No	0.0525004
chr1:203483275-203483317	GGCCCA	6	72	0.88847	PRELP	Coding	Yes	No	0.15491
chr1:203489958-203489987	AAAAAT	6	54	0.91309	PRELP	UTR	Yes	No	0.0601474
chr1:203743553-203743610	CCATATGTATATATG	15	60	0.775384	ATP2B4	UTR	No	No
chr1:203744375-203744424	TTTTTTTGTTTTTGGT	16	48	0.775269	ATP2B4	Promoter	No	No
chr1:203776161-203776216	ATTTGTAAACCCTGTCTCTCATATTTGTA	29	58	0.728913	LAX1	UTR	No	No
chr1:204244920-204244997	GCTGAGGGGGCTGGCCAGGCTGGCAGA	81	81	1	PLEKHA6	Coding	No	No
chr1:204554875-204554905	TAATGCCATTATTGG	30	30	1	MDM4	UTR	No	No
chr1:204734440-204734492	GGAGCAGGGATCAGAGAG	18	90	0.823668	None	Promoter	No	No
chr1:204987360-204987429	CCTCATCCCCCCTGCCCCCTCCC	23	69	1	NFASC	Coding	No	No
chr1:204997286-204997383	CACCTACCACCATCGCCAC	19	114	0.758693	NFASC	Coding	Yes	No	0.16757
chr1:205053174-205053219	GGACAGCCACCAGGA	15	75	1	CNTN2	Promoter	No	No
chr1:205061381-205061417	AGGGCCGAAACACCGTGC	36	54	1	CNTN2	Coding	No	No
chr1:205227993-205228103	GCGCGTCAGGCCGGGGAGCGGG	22	110	8.23526e-61	TMCC2	UTR	No	No
chr1:205241800-205241878	CAGCAGCAGCGGGAG	15	105	0.884097	TMCC2	Coding	No	No
chr1:205437055-205437089	CACCAGCACATCTCCAGC	36	36	1	BLACAT1	UTR	No	No
chr1:205532675-205532720	CAGGCCCCCTACCCTCCACACCT	46	46	1	CDK18	UTR	No	No
chr1:205554715-205554745	ATATGAAATATCTAG	15	45	0.82356	LOC284578	UTR	No	No
chr1:205613568-205613630	CTAATTTATATCAAAGAATTTGATATAAAATT	32	64	0.728913	ELK4	UTR	No	No
chr1:205718220-205718249	TTTTTTCTTT	10	150	0.000642578	NUCKS1	UTR	No	No
chr1:205790711-205790758	GAGACAAAGTAATCTGGGCCCAGG	24	48	1	SLC41A1	UTR	No	No
chr1:205913449-205913485	TGGGGGTTAAGGATCACT	36	54	1	SLC26A9	UTR	No	No
chr1:206110270-206110305	CTGAGGGTGAGG	36	36	1	AVPR1B	Coding	No	No
chr1:206165798-206165860	TCCATTCTCCCTTCCCTCCC	20	60	0.775384	None	Promoter	No	No
chr1:206685283-206685355	CCGCCGCCGCAGCCCCCGCCGCAG	24	96	0.169704	MAPKAPK2	Coding	Yes	No	0.00149698
chr1:206928430-206928463	AAAAGAAAAGG	11	77	0.91104	None	Promoter	No	No
chr1:206960566-206960663	TCCACACATCTGCAGCTGGAGTTCCCAAGA	30	120	0.838322	FCAMR	Coding	No	No
chr1:207023055-207023087	GGAGCTGGATGGTGTGT	34	68	1	C1orf116	Coding	No	No
chr1:207801020-207801062	AAAACAAACAA	11	154	0.824656	MIR29B2CHG	Promoter	No	No
chr1:207917060-207917107	AAATATACTTATATGTT	17	51	0.775269	None	Promoter	No	No
chr1:208488114-208488214	ACACAAAGGTTCTCCAAGGCCCCACCAGAGCACCTAGATACAGAGTATCC	50	100	0.838141	None	Promoter	No	No
chr1:209375053-209375101	AAAAAAACAAAAAGAC	16	80	0.849898	None	Promoter	No	No
chr1:209432259-209432289	GCCACCGCCACCACC	15	30	3.63757e-43	MIR205	Promoter	No	No
chr1:209792375-209792405	CTGCAATTGCCCACA	30	30	1	IRF6	Coding	No	No
chr1:210161665-210161697	ATTTTTTTAATAAGTTC	34	34	1	SYT14	UTR	No	No
chr1:210241903-210241975	CCTCCTCTTCTT	12	96	0.916557	SERTAD4	Coding	Yes	No	0.0654353
chr1:211662996-211663066	ATTTAAAATCTCAGACATGAAA	22	88	1	NEK2	UTR	No	No
chr1:211687973-211688094	CACTTTGGTTTTGGTTTTGACCTGACTTGGATTCCTGGA	39	156	0.901695	None	Promoter	No	No
chr1:211749356-211749425	GAGTTTGTTACTGCAACAGACTG	23	92	0.91799	LPGAT1	UTR	Yes	No	0.0416508
chr1:212375105-212375194	ATCATAATCTTAAATAATACT	21	84	0.888294	TMEM206	Coding	Yes	No	0.00135576
chr1:212466301-212466331	AAGAGGCTTATTTGG	30	45	1	None	Promoter	No	No
chr1:212556420-212556473	CATTACTTGATAGATTAA	18	54	0.803731	LINC01740	Promoter	No	No
chr1:212625711-212625760	GCAGCAGCAGGG	12	48	1	FAM71A	Coding	No	No
chr1:212632026-212632062	AAAACAAAAAAAAACAAA	18	36	1	None	Promoter	No	No
chr1:212730727-212730787	TAGACGTAGTTCTAG	30	120	0.823695	NSL1	UTR	No	No
chr1:212731428-212731483	GTTCTGAAACCCTGAGAAA	19	76	0.803844	NSL1	UTR	No	No
chr1:212990904-212990941	AAAAAACAAAAA	12	72	0.838387	VASH2	UTR	No	No
chr1:212994282-212994333	AAAAAATAAA	10	90	0.787768	ANGEL2	UTR	Yes	No	0.00369355
chr1:214351290-214351326	AAAAAAAAAAAAAAAAAG	18	144	0.427268	PTPN14	UTR	Yes	No	0.0155345
chr1:214357492-214357541	TGATGAATGAATCAAGC	17	68	0.775384	PTPN14	UTR	No	No
chr1:215625149-215625263	GCCTTGTCAAAAAGTTTGGTAAGTAACCCTATGTATGGTAAATAAATAGAACCTTCA	57	114	0.728913	USH2A	UTR	No	No
chr1:217868374-217868420	TAAGTTGAAAATATCC	16	64	1	SPATA17	Promoter	No	No
chr1:217919608-217919650	ATCATGAGTACACATGGAAAA	42	42	1	LINC00210	UTR	No	No
chr1:217920891-217920919	AAGGAGCCCCAAGA	14	28	1	LINC00210	Promoter	No	No
chr1:218043988-218044014	TTAAATATATCCA	26	26	1	LINC01653	UTR	No	No
chr1:218059317-218059364	AAATGTAAATAT	12	72	0.927005	LINC01653	Promoter	No	No
chr1:218345393-218345450	AAGAGAAAGACAGA	14	70	0.859136	TGFB2	UTR	Yes	No	0.0192255
chr1:218345792-218345839	GGAGCAAGAGAAGGA	15	45	1	TGFB2	UTR	No	No
chr1:218346046-218346092	CGCACACA	8	152	0.419035	TGFB2	UTR	Yes	No	0.0307276
chr1:218441389-218441434	ATGACAATGATG	12	48	0.775269	TGFB2	UTR	No	No
chr1:219928299-219928341	GTCGGAGAGCAGCGCGAAGGA	42	63	1	SLC30A10	Coding	No	No
chr1:219928403-219928446	AGAGCAGCCGGCACATCTCGCC	44	66	1	SLC30A10	Coding	No	No
chr1:219935200-219935243	AATTGTGTTATACTGTAAGTTA	22	44	1	None	Promoter	No	No
chr1:220100379-220100503	GGCCAAATATTTTATGTATGAATGATAATTATCATTTTATCTTTGCAGATTTTGAAAGACAT	62	124	0.728912	IARS2	Coding	No	No
chr1:220698274-220698298	AAGACAGACAGA	24	72	1	C1orf115	UTR	No	No
chr1:220880228-220880273	GCAGCAACAGCCGCA	15	60	0.775384	HLX	Coding	No	No
chr1:222041347-222041392	AATTTACAGCAGAAGCCTAATA	22	66	0.167054	None	Promoter	No	No
chr1:222558511-222558546	TATAAAAATATACAAAAA	18	36	0.775269	TAF1A	UTR	No	No
chr1:222668173-222668205	TTTAAGGGATTTTTTT	16	32	1	AIDA	UTR	No	No
chr1:222712513-222712541	CCGAGACCCCGCCC	28	28	1	AIDA	Promoter	No	No
chr1:222733033-222733085	TTTCAGGTATGTTTTTCTTTTTTCTT	26	156	3.76423e-06	BROX	UTR	No	No
chr1:223092414-223092472	TATAAACAGGT	11	77	0.895762	None	Promoter	No	No
chr1:223755516-223755560	GGACGAGGAGGATGA	45	60	0.728913	CAPN2	Coding	No	No
chr1:223982898-223982961	CGAGGCGGGAAGATCACTTGACATCAGGAGTT	32	96	1	GTF2IP20	UTR	No	No
chr1:224033165-224033286	TGCACAACATACA	39	143	7.6267e-108	LOC100287497	UTR	No	No
chr1:224158170-224158206	CTTTTTGTTATAAGTCAC	36	36	1	FBXO28	UTR	No	No
chr1:224296450-224296507	TATTTTAAAATGAATTTAT	19	76	1	NVL	Coding	No	No
chr1:225082566-225082608	TGGTAACACAGCTTAAACAAG	42	63	1	DNAH14	Coding	No	No
chr1:225489564-225489608	CAAAAAAGAATAAAC	15	60	1	ENAH	UTR	No	No
chr1:225491480-225491508	AAAAAAAAAAAAAG	14	126	0.859242	ENAH	UTR	No	No
chr1:225496317-225496347	TTCCTTCTTCCCACC	30	45	1	ENAH	UTR	No	No
chr1:225848950-225848991	GCAGCACCAGGAAGGTGAACA	42	63	1	TMEM63A	Coding	No	No
chr1:225920371-225920410	GGTGGCAGCGGCGGCAGGGG	20	80	0.918024	PYCR2	UTR	Yes	No	0.0106919
chr1:226186453-226186524	CCGCCGCGCCTCC	13	104	0.931793	ACBD3	Coding	Yes	No	0.163494
chr1:226230930-226231039	CCATACCACTGGATGGTATGGTAATAAATAAAAT	34	102	0.814329	LIN9	Promoter	Yes	No	0.0115119
chr1:226632507-226632546	AAAAAAACAGAAA	13	91	0.873463	ITPKB	UTR	Yes	No	0.0976492
chr1:226870543-226870611	CCGGGCGCGGCCTGGGCCGGCG	22	88	0.594389	PSEN2	Promoter	Yes	No	0.00754584
chr1:226914932-226914958	GTGGCACATGCCT	26	26	1	None	Promoter	No	No
chr1:227410554-227410586	CTCTCCTC	8	80	0.86699	None	Promoter	No	No
chr1:227656395-227656440	TTTTTGCATTAAAAATTTTAATA	46	46	1	ZNF678	UTR	No	No
chr1:227659108-227659188	ATTTACATTTAT	12	132	0.835677	ZNF678	UTR	Yes	No	0.0225275
chr1:227661264-227661322	TTTGTT	6	84	0.84478	ZNF678	UTR	Yes	No	0.0147557
chr1:228059550-228059683	GGGGCAGGACTCCTCCCTG	19	152	1.76561e-05	WNT3A	UTR	No	No
chr1:228101385-228101458	CTCTTTGTCTTTCTTCTTCTTCTCCTTCTTGCGTTTC	37	111	1	C1orf35	Coding	No	No
chr1:228158652-228158712	CGCCGCCGCCCCCGCCCCCC	20	80	4.74395e-56	GJC2	Coding	No	No
chr1:228166062-228166105	CCTGCGGCGCGCGCGGGCCACG	44	44	1	IBA57	Coding	No	No
chr1:228198274-228198322	TGCACGATACATTATTAAAAATCC	24	48	0.728913	None	Promoter	No	No
chr1:228271930-228271993	AGGCGGTGTTTGCCAAGGAGC	21	63	1	OBSCN	Coding	No	No
chr1:228360136-228360190	GGGCACCATGGAGGAGGA	18	54	0.728913	OBSCN	Coding	No	No
chr1:228372136-228372196	CCTCCCAGGTGGGCT	15	60	0.803844	OBSCN	Coding	No	No
chr1:228458837-228458875	TTTCTTTTTTTTTTCTTTC	19	152	0.587227	HIST3H2BB	Promoter	Yes	No	0.0328301
chr1:228965600-228965703	GTGTATATATATATATATACATATATATATACAC	34	170	7.91949e-08	None	Promoter	No	No
chr1:229430777-229430809	AAAAAC	6	72	0.654657	ACTA1	Promoter	Yes	No	0.0828284
chr1:229558380-229558437	CCCAGGACGCCCCGCGAGG	19	57	0.0445529	ABCB10	Coding	No	No
chr1:229558456-229558526	GCGCGGCCCCAACGCCCCAGAGCA	24	72	0.302013	ABCB10	Coding	Yes	No	0.018985
chr1:229593738-229593783	CAATAATTATAATAA	15	45	0.646577	TAF5L	UTR	Yes	No	0.0205733
chr1:230499285-230499330	ATTCTCAGAGGACAACACTTAGG	46	46	1	None	Promoter	No	No
chr1:231039977-231040011	CGCCGCCGCCCGGGCCC	17	34	0.728912	FAM89A	Coding	No	No
chr1:231422338-231422398	GAGGGCCGAGGGGCGGGGG	19	76	0.758621	EGLN1	UTR	Yes	No	0.198128
chr1:231566073-231566182	TTAAATTTAAATAATTTAAATCTAGCAT	28	112	0.904366	TSNAX	UTR	Yes	No	0.0103366
chr1:231816858-231816986	TCCTTCTCCTCCTCCTTCTTCT	22	154	1.28594e-27	DISC2	UTR	No	No
chr1:232301117-232301173	ATTAAAATAAAAAAT	15	75	0.859136	None	Promoter	No	No
chr1:233295574-233295622	GCCGTCGCCCCC	12	48	0.747389	PCNX2	UTR	No	No
chr1:233383057-233383170	CTTCCTTTTTTTGCTTCTTTC	21	126	0.689417	MAP3K21	UTR	No	No
chr1:233614038-233614103	GCGGGCGCGGGCGGGA	16	96	2.23675e-23	KCNK1	UTR	No	No
chr1:234323549-234323587	GCAAGTGTTTTGAATCTTA	38	38	1	SLC35F3	UTR	No	No
chr1:234323717-234323791	GGAGGGATGGAA	12	156	0.00033665	SLC35F3	UTR	No	No
chr1:234374096-234374136	TTTTGTTTTT	10	150	0.560291	COA6	UTR	Yes	Yes	0.000129104	19	19	19	0.0190925
chr1:234384050-234384083	TTTTGTTTTGT	11	33	0.728913	COA6	Promoter	No	No
chr1:234390763-234390860	GCCTCAGCCTCCCAGGTTCAAGCAATTCTCCT	64	96	5.11892e-99	TARBP1	Promoter	No	No
chr1:234683446-234683501	AAATAAATAAGT	12	108	0.823079	None	Promoter	No	No
chr1:235213936-235214028	TCATCCTCT	9	144	0.864607	ARID4B	Coding	Yes	No	0.0238239
chr1:235229249-235229325	TCCTCCTCCTCTTCTTCATCAGCT	24	120	0.803881	ARID4B	Coding	No	No
chr1:235447893-235447921	ACTTGGGTAAAATG	28	56	1	B3GALNT2	UTR	No	No
chr1:235450236-235450272	CACAGTTCCGTCAGTTCC	36	36	1	B3GALNT2	Coding	No	No
chr1:235959235-235959272	AGCTCTGTCTTGGAAAAA	18	54	0.908822	None	Promoter	No	No
chr1:236686567-236686600	CCCGCCG	7	42	0.855212	ACTN2	UTR	Yes	No	0.0366481
chr1:240738730-240738801	AAAAATAA	8	96	0.000359942	None	Promoter	No	No
chr1:241497325-241497367	CACACACACACACATGCATACA	22	154	0.803919	FH	Promoter	No	No
chr1:241506100-241506142	ATTCTTGGCATGGCAGATTTT	42	42	1	FH	Coding	No	No
chr1:241592702-241592824	TATCATCTATCTATC	15	150	4.81829e-42	KMO	UTR	No	No
chr1:243087850-243087913	CGAGGCGGAAAGATCACTTGACGTCAGGAGTT	32	96	0.775384	LINC01347	UTR	No	No
chr1:243124472-243124554	TAACAAAAATAACATAAGGAAGATAATG	28	112	0.803918	CEP170	UTR	No	No
chr1:243169557-243169629	AAGAGAAAGAGAATGAAA	18	72	0.838304	CEP170	Coding	No	No
chr1:243255132-243255199	GTCGTCGCCGCCGCTGCG	18	108	0.8498	CEP170	UTR	Yes	No	0.0664502
chr1:244707820-244707858	TTTGTTGTATTTACTTGCA	38	38	1	DESI2	UTR	No	No
chr1:244835582-244835640	GGCGGCGGCGCGTCGGAACAGGACGGGGA	58	58	1	COX20	UTR	No	No
chr1:244849796-244849875	CATTATGAATATC	13	130	0.0792529	HNRNPU	Promoter	Yes	No	0.0107003
chr1:244855426-244855474	GTTGTAGTTCCCTCT	15	75	0.803919	HNRNPU	Coding	No	No
chr1:244864024-244864060	CTTCCT	6	84	0.859202	HNRNPU	Coding	No	No
chr1:245156412-245156475	CTCGGGCACCCCGTCTCCCGAG	22	66	1	KIF26B	Coding	No	No
chr1:246768251-246768370	GCCTGTAAGAAGAAGAGGGGGGGGTATCTAACTCAAAGAG	40	120	0.91281	SCCPDH	Promoter	Yes	No	0.000436972
chr1:247122455-247122507	TAAATGCCCACCAACAGTGAAGTGGA	26	52	1	ZNF124	UTR	No	No
chr1:247297117-247297155	CTCCACCGTTCACAGCAAC	38	38	1	None	Promoter	No	No
chr1:247331714-247331777	GGCGGGGCCGAGGAGGGCCG	20	80	0.682559	ZNF496	Promoter	Yes	No	0.0198338
chr1:247393834-247393880	TTAAAGCATATTGAATATCTAAC	46	69	1	None	Promoter	No	No
chr1:247450701-247450769	GAAAAGAGAAAAATAGGAAGAG	22	66	0.775269	OR2B11	Promoter	No	No
chr1:247530255-247530308	GAGGTTACTCTATTGATA	18	72	0.775384	OR2C3	UTR	No	No
chr1:247577645-247577683	ATGAATAAAGCGACTACAA	38	57	1	GCSAML	UTR	No	No
chr1:247879555-247879627	GTGAACCCCCAGGCCCTAGAGGAT	24	96	0.803844	TRIM58	UTR	No	No
chr1:248918871-248918957	CATATTTTCCTAATAAA	17	102	0.873148	PGBD2	UTR	Yes	No	0.0313521
chr2:264699-264774	AACCGCGGCCCAGCCCCTGCAGGTG	75	100	0.728913	SH3YL1	Promoter	No	No
chr2:489983-490089	TGTGTGTGCGCA	12	144	0.522931	None	Promoter	No	No
chr2:547130-547158	ACTCAGCTCTGAAG	14	56	0.471704	None	Promoter	No	No
chr2:558326-558458	CGTCTCCCCTCCTGTCCCTTCCCTTCTCCTGGGTCATCTGCCCCCCAACCCCAACCCTCCATGGCCG	67	134	0.888047	LOC105373352	UTR	No	No
chr2:689142-689190	GCCAAGGTGGGCAGAT	16	48	0.0246649	None	Promoter	No	No
chr2:696929-696970	ATCAGAAATCAAACATCAGGAG	22	88	1	None	Promoter	No	No
chr2:754497-754560	AAAAATCAAAGGATAAAAAAA	21	105	0.667608	None	Promoter	No	No
chr2:1239773-1239853	CAGGTAGGGTTTGTATTTTCTGATTCATGATGTAACACAT	40	120	1	SNTG2	Coding	No	No
chr2:1661978-1662106	CCGCCTACCTTGTTCCAGGTGGTGGCTGGCTCGGGCACCAGA	42	126	0.758654	PXDN	Coding	Yes	No	0.112099
chr2:5693680-5693722	GCAGCACCCGCCGCCGCCCGC	42	42	1	SOX11	Coding	No	No
chr2:5693752-5693789	CAGCAGCAGCGG	24	48	0.85907	SOX11	Coding	Yes	No	0.125086
chr2:5694113-5694217	GTGGTGATGATG	12	144	0.716079	SOX11	UTR	Yes	No	0.0141242
chr2:6375328-6375399	ATATATATATGAG	13	91	0.82491	LINC01247	UTR	No	No
chr2:6633890-6633953	TGGCTCAAGGTTGACTTTTCA	21	84	0.803844	LINC01246	UTR	No	No
chr2:6865731-6865856	GGAAACGAAACCCGGAGGGAGCCAGGCGCCAGCG	34	136	1.22911e-43	CMPK2	Promoter	No	No
chr2:6866372-6866435	CTCACCTGTGCACACA	16	80	0.803844	CMPK2	UTR	No	No
chr2:6866613-6866645	CTGCCTAACAGTGTAA	32	48	0.728913	CMPK2	Promoter	No	No
chr2:7074753-7074850	GGAAGAAAGGAA	12	156	1.08055e-05	None	Promoter	No	No
chr2:7867368-7867407	TTTGCAAGTGTTG	39	39	1	None	Promoter	No	No
chr2:9110000-9110033	GGGGGACCTGG	33	33	1	None	Promoter	No	No
chr2:9204273-9204334	TCTCCTTTTCCT	12	96	0.916551	None	Promoter	No	No
chr2:9576641-9576677	TTTCTTTCTTTCTTTCTT	18	162	0.458809	None	Promoter	No	No
chr2:10043503-10043568	CCCGCGCCGCCAGCCGCTCCCT	22	66	3.88809e-14	KLF11	Promoter	No	No
chr2:10057607-10057664	CTGTCTCCTCCTTCCCCCT	19	76	0.82356	CYS1	UTR	Yes	No	0.433695
chr2:10080069-10080195	CCTCCGCCGCCGCCACCGGCA	21	147	1.36167e-28	CYS1	Coding	No	No
chr2:10122601-10122687	GGGGCAGGCACAGCCAATGGGAAGGGCC	28	84	0.728913	RRM2	Coding	No	No
chr2:10130510-10130543	TGTCTAAATCTGAGCAT	34	51	0.728913	RRM2	UTR	No	No
chr2:10570518-10570559	TATAAAGGAACCTCAAAAATC	42	42	1	NOL10	Promoter	No	No
chr2:10912367-10912486	GCGGCGGCGGAGGCTGCGAGGGCGC	25	150	0.0410931	KCNF1	Coding	No	No
chr2:11827152-11827226	AGAGAAAAATATATACCTGGTACATT	26	78	0.775269	LPIN1	UTR	No	No
chr2:12967621-12967669	AGTATTGATTCAGCTCT	17	68	1	LOC100506474	UTR	No	No
chr2:13275338-13275416	TGTGTG	6	150	6.23312e-07	None	Promoter	No	No
chr2:14636845-14636885	TTTTTCTTTC	10	150	0.892207	FAM84A	UTR	Yes	No	0.0509396
chr2:15631547-15631594	TTTTTTTTGTTTGTTT	16	64	0.655788	DDX1	Promoter	Yes	No	0.000728845
chr2:15942512-15942584	CGGGAGCCGGCCACGCCGGGGCTG	24	96	1.15625e-11	MYCN	Coding	No	No
chr2:15945490-15945526	AGATGAAGAGGA	12	48	0.803919	MYCN	Coding	No	No
chr2:17656929-17656975	TTTTTACCAAATTCGT	16	96	1	VSNL1	Promoter	No	No
chr2:17700289-17700332	CTTTTAAGATGCTCCATATGTT	44	44	1	SMC6	Coding	No	No
chr2:18554948-18554993	TATTATTCATTATACT	16	48	0.728913	NT5C1B-RDH14	UTR	No	No
chr2:18986956-18987025	TGAATGCATTATTATAAAACTGC	69	92	0.728913	LINC01376	UTR	No	No
chr2:19351126-19351168	TCTCAGCACCCAGAGACGCTG	42	42	1	None	Promoter	No	No
chr2:20032486-20032530	CCATGGATACAGAAC	15	60	0.775441	LAPTM4A	Promoter	No	No
chr2:20126184-20126220	GTTAATAACCAA	12	36	0.728913	None	Promoter	No	No
chr2:21043882-21043927	CAGCAGCGC	9	63	0.341467	APOB	Coding	Yes	Yes	4.04641e-08	1	1	1	0.286703	Esophagus - Gastroesophageal Junction,Esophagus - Muscularis,Colon - Sigmoid,Brain - Cortex
chr2:22538492-22538568	ATTTAAAAGAAACAAGACAAAGCAA	25	100	0.594433	LINC01884	Promoter	No	No
chr2:23958254-23958301	CTTTTTACTTACTTT	15	45	0.728913	UBXN2A	UTR	No	No
chr2:24020881-24020907	ATTTTTTATTTTT	26	26	1	None	Promoter	No	No
chr2:24077609-24077645	ATGTACTTATGGGCCTCC	36	36	1	TP53I3	Coding	No	No
chr2:24084339-24084414	ACAGGGCAGGGCAGGGCAGGACAGG	25	100	0.602285	TP53I3	UTR	Yes	Yes	5.84471e-10	1	1	1	0.198911	Brain - Anterior cingulate cortex (BA24),Nerve - Tibial
chr2:24918925-24918961	GAGTACTCGGCC	36	48	1	ADCY3	Coding	No	No
chr2:25161573-25161616	CGCTGCTGC	9	108	0.5064	POMC	Coding	Yes	Yes	1.17656e-12	1	1	1	0.997131	Uterus,Brain - Nucleus accumbens (basal ganglia),Heart - Left Ventricle,Breast - Mammary Tissue,Colon - Transverse,Brain - Putamen (basal ganglia),Adipose - Visceral (Omentum),Spleen,Brain - Anterior cingulate cortex (BA24),Brain - Caudate (basal ganglia),Nerve - Tibial,Brain - Cortex,Brain - Frontal Cortex (BA9),Heart - Atrial Appendage,Whole Blood
chr2:25233764-25233809	AAAAAAAAAAACAAA	15	150	0.0411959	DNMT3A	UTR	No	No
chr2:25376872-25376901	GCGCCCCCTGGCGGC	15	30	1	None	Promoter	No	No
chr2:25383850-25383885	TCTGCATCTTCC	12	36	0.728913	DTNB	Coding	No	No
chr2:25673581-25673696	GGCGGAG	7	119	9.45004e-25	DTNB	Promoter	No	No
chr2:25744280-25744316	CTGCGGCGGCAGCAGCAG	36	54	1	ASXL2	Coding	No	No
chr2:25845278-25845325	TGGTTTTAAAACTTTC	16	64	0.775384	ASXL2	Coding	No	No
chr2:25927021-25927073	AAACACGCACAC	12	48	0.82356	KIF3C	UTR	Yes	No	0.895482
chr2:25928859-25928907	CACGCACGCACACGCA	48	48	1	KIF3C	UTR	No	No
chr2:25980421-25980547	TCCTCCAGCAGCTTCTCCTTC	21	147	4.6033e-24	KIF3C	Coding	No	No
chr2:26392267-26392303	AACATCCTATGAATTTGA	36	36	1	SELENOI	UTR	No	No
chr2:26457789-26457827	CCCATCCAAGGCTCCCCAC	38	38	1	OTOF	UTR	No	No
chr2:26470646-26470718	CTCCTCTGGCTCCTC	15	150	0.828864	OTOF	Coding	Yes	No	0.0148432
chr2:26479418-26479513	GGGCCCAGGGAGGATGGGAGGGCC	24	144	0.502049	OTOF	Coding	Yes	No	0.0195737
chr2:27082144-27082213	CTGCAAGGACTGAGCGGGCGTC	22	88	0.859004	EMILIN1	Coding	Yes	No	0.0840521
chr2:27118941-27118978	GGCCGCTCCACGT	13	39	0.185681	CGREF1	UTR	Yes	No	0.39842
chr2:27255145-27255175	CTGGGG	6	78	0.838407	SLC30A3	UTR	No	No
chr2:27306519-27306596	AGAGCGGCCCGATGGGCCTTAAGGTG	78	104	1	TRIM54	Coding	No	No
chr2:27358725-27358805	CTCTACCT	8	136	0.00931836	None	Promoter	No	No
chr2:27380574-27380650	CCGCCCCTCCTATCACGGCCCGCCGGG	27	108	0.615418	ZNF513	UTR	Yes	No	0.0159898
chr2:27437098-27437128	ACTGGAGGGGAGGGG	15	30	1	NRBP1	Coding	No	No
chr2:27494662-27494697	TGGCATCCGCT	11	33	1	FNDC4	Coding	No	No
chr2:27685096-27685175	GAAGAAGAGGAAGAG	15	150	0.927076	SLC4A1AP	Coding	Yes	No	0.0182642
chr2:27695325-27695444	TGCAGTGGCATGATCACAGCTTAC	24	144	0.000578569	SLC4A1AP	Promoter	No	No
chr2:27705265-27705323	ATTTAAATATATATGTAC	18	72	0.919547	LINC01460	Promoter	No	No
chr2:27757731-27757757	CAAAAAAAA	9	153	0.0732431	None	Promoter	No	No
chr2:27762174-27762206	AAACAAAAAC	10	50	1	None	Promoter	No	No
chr2:27889962-27890010	GTCTTTGGGGGCGCAA	16	96	0.849784	BRE-AS1	UTR	No	No
chr2:28366236-28366304	CCTGGGAAGAGGTGACAC	18	108	0.803919	None	Promoter	No	No
chr2:28386682-28386710	TGGCTGTGAGACCA	28	28	1	FLJ31356	UTR	No	No
chr2:28722267-28722358	TTTATTTAAATGATT	15	120	0.545469	None	Promoter	No	No
chr2:28725720-28725751	TTTGTTTGTTTTGTTT	32	32	1	None	Promoter	No	No
chr2:28946610-28946714	TGAAGATGAGGAGGACAGTGAAGAG	25	125	0.860493	WDR43	Coding	Yes	No	0.00737953
chr2:28947212-28947240	TTTAATTTAGTACA	14	42	0.775384	WDR43	UTR	No	No
chr2:29121443-29121496	GATACCCCAGTTATATTTTCCACTTCT	54	81	1	CLIP4	Coding	No	No
chr2:29925686-29925746	TTATTAAATTAATTTTACT	19	76	0.803844	None	Promoter	No	No
chr2:29988145-29988173	CATCCATATCATCT	28	28	1	None	Promoter	No	No
chr2:31173646-31173694	ATTTCAGATTTGGGGT	16	64	1	CAPN14	UTR	No	No
chr2:32010389-32010444	AGGAGGAGGAGGAACAGG	18	72	0.89211	MEMO1	UTR	Yes	No	0.0839773
chr2:32306166-32306226	TTTAAAATTGTAAATTAGTT	20	80	0.904268	YIPF4	UTR	Yes	No	0.0200164
chr2:33584906-33584960	GGCCTCCACGACCACCTC	36	108	1	FAM98A	Coding	No	No
chr2:33726104-33726136	AAGGACACAGTGTTAA	32	32	1	MYADML	UTR	No	No
chr2:34722797-34722883	AAAAAAAAAAAG	12	156	3.56565e-25	LINC01320	Promoter	No	No
chr2:36598163-36598225	GCCCGGCCCA	10	140	8.37072e-23	FEZ2	Promoter	No	No
chr2:36980490-36980542	AAAGAAAAAGAGAAAAG	17	85	0.873388	HEATR5B	Promoter	Yes	No	0.0172204
chr2:37084557-37084589	AGAGAGCTGTCAGGTA	32	48	0.803731	GPATCH11	Promoter	Yes	No	0.340202
chr2:37122520-37122583	CTGCTCTCAGGATCATAATCA	21	84	0.775384	EIF2AK2	Coding	No	No
chr2:37167830-37167900	TATTATTTAAT	11	110	0.922391	SULT6B1	UTR	Yes	No	0.490781
chr2:37373677-37373711	CCTAGCTAATTTTTTTG	34	51	0.728913	QPCT	Promoter	No	No
chr2:37374453-37374525	TATATATAACATTTATAGATAAA	23	69	0.646182	None	Promoter	No	No
chr2:37613526-37613635	ATATATATACAC	12	156	0.000243338	None	Promoter	No	No
chr2:37673753-37673828	CCTCCCCTCCCCACCCCTCCCCTGC	25	125	0.930859	None	Promoter	No	No
chr2:38748096-38748168	AGCTGATCTTGATCGACGAAGAG	23	92	0.90166	SRSF7	Coding	Yes	No	0.0726668
chr2:38863327-38863363	AATAAAACAATTGACTCA	36	36	1	DHX57	Coding	No	No
chr2:38973894-38973989	TATATATCTATGTATAAATATATA	24	120	0.0108078	ARHGEF33	UTR	No	No
chr2:38985510-38985540	GATCACTTCACAAAA	30	45	1	SOS1	UTR	No	No
chr2:39599537-39599608	ACAAAAAACAA	11	99	0.862938	LOC728730	UTR	No	No
chr2:40254447-40254560	ATCAGAAAACATGAAGCTAAATGCAGTAAAGAATTACTCTCTTGAACTCTTGAAAAT	57	171	0.494544	SLC8A1-AS1	UTR	No	No
chr2:42048137-42048215	GAGCCGCCCGGGGCCGGCCGGCCGGG	26	104	2.3314e-10	PKDCC	Coding	No	No
chr2:42361490-42361518	CGGACTAAGCCCGG	14	28	1	COX7A2L	UTR	No	No
chr2:42441702-42441792	TATATATAAAATATACACACACACATATACC	31	155	5.70816e-88	KCNG3	Promoter	No	No
chr2:42493598-42493670	GCGCTCCCTCGGGGCCC	17	102	0.809567	KCNG3	UTR	Yes	No	0.18107
chr2:42568419-42568524	CCCTCCCTCCCACTCC	16	96	0.0200572	MTA3	Promoter	No	No
chr2:42763965-42764038	AGGGAGAGGGAGCAGAGG	18	108	0.884005	OXER1	Coding	Yes	No	0.0182846
chr2:43027582-43027618	CCCCTGCGCACACACGCA	18	36	1	LINC01819	Promoter	No	No
chr2:43039516-43039556	CACAAAGCCACCCT	14	56	0.775384	LINC01819	Promoter	No	No
chr2:43063983-43064053	AGAGGGAGACCGTAGAAAGAGGG	23	138	4.07252e-30	None	Promoter	No	No
chr2:43132596-43132699	GGTGAGGTGGGGCGAGGTGG	20	140	1.77424e-15	None	Promoter	No	No
chr2:43224559-43224647	GCGCTGGGCGGCGCCAGGCGCCT	23	138	0.0706253	ZFP36L2	Coding	Yes	No	0.0486141
chr2:43224873-43224930	GGAGGCCGAGGAACAGGA	36	72	0.501119	ZFP36L2	Coding	No	No
chr2:43731588-43731690	TTAAATAATTTAAGGTAAAATACTTATATGTTG	33	99	0.849622	PLEKHH2	Coding	Yes	No	0.00591459
chr2:44317649-44317710	AATAATTTTCAAAG	14	84	0.912951	PREPL	UTR	Yes	No	0.0799133
chr2:44360035-44360073	AAACAAAACAAA	36	48	0.728913	PREPL	UTR	No	No
chr2:44457374-44457412	TTTCTCTCTTTTTATTTTC	19	152	0.82626	None	Promoter	No	No
chr2:44941427-44941468	GAGAAAAGAGAAGAGAGGAGG	42	63	0.728913	SIX3-AS1	UTR	No	No
chr2:44941794-44941887	CTCTCC	6	114	0.820572	SIX3-AS1	Promoter	No	No
chr2:44942197-44942296	AGCGGCGGCGGGAACGGTGCGGGAGGCGGCGGTGCTGGCGCAGCAGGCGGC	51	153	0.768318	SIX3	Coding	Yes	No	0.0698506
chr2:44944772-44944861	CCCTCCTCC	9	153	0.206888	SIX3	UTR	Yes	No	0.0269157
chr2:44945398-44945458	TTTTTTTTCTCTCTCTCTCT	20	100	0.901808	SIX3	UTR	Yes	No	0.0107776
chr2:44945721-44945782	CTTTCTCTCCTCTCCCTCTCT	21	63	0.82356	SIX3	UTR	Yes	No	0.0679798
chr2:46480662-46480782	CAGCGGCAGCGGCAGCACGAGGTGGTGATGGAGCAGCTG	39	156	1.14693e-37	TMEM247	Coding	No	No
chr2:46941394-46941504	GCCGCCCGGGCCCCCGCT	18	126	3.59665e-10	TTC7A	UTR	No	No
chr2:47129791-47129815	TTGTGTGGATAA	24	24	1	STPG4	UTR	No	No
chr2:47387043-47387077	TTTCTTCTTCTTTTTCT	17	153	0.164271	EPCAM	Promoter	Yes	No	0.0217113
chr2:47905789-47905879	GGAGAGGGGGGAGGAAGGAGAGGG	24	144	0.81738	FBXO11	Promoter	Yes	No	0.0231583
chr2:47938400-47938457	TTAAAAAATCTCTATTGAT	57	57	1	None	Promoter	No	No
chr2:48530118-48530172	TCCTCCTCC	9	144	0.604592	STON1	Promoter	Yes	No	0.000978547
chr2:48755616-48755670	GCTGCAGCA	9	90	0.967535	LHCGR	Coding	Yes	Yes	9.09183e-07	25	25	25	0.00316905
chr2:48776922-48776991	AAAAGAAAAAAAAAAAAAAAAAC	23	161	2.23791e-28	STON1-GTF2A1L	Promoter	No	No
chr2:49215921-49215998	TAATGTAAAATAAAAA	16	80	0.823047	None	Promoter	No	No
chr2:50347722-50347765	AGAAAA	6	60	0.914914	NRXN1	Promoter	Yes	No	0.0839063
chr2:52794169-52794266	AATAAAAAATCTAAAA	16	128	0.873504	None	Promoter	No	No
chr2:53774932-53774977	TTAAAATACACAAGC	15	45	1	CHAC2	UTR	No	No
chr2:53787180-53787246	GGCGGAGGATGGAGGAAAGAGGC	23	69	1	ERLEC1	Coding	No	No
chr2:54256154-54256198	GGTAGAGGCCAGGCCAGAAGTA	44	66	0.728913	TSPYL6	UTR	No	No
chr2:54256256-54256322	CCCACTCCTCAGTCTCGCGACA	22	66	0.849719	TSPYL6	Promoter	Yes	No	0.109831
chr2:55050157-55050219	TCTTCCTCC	9	144	0.823511	RTN4	Coding	Yes	No	0.0748175
chr2:55283128-55283160	CGAATATCTGGGACTA	16	48	0.801978	PRORSD1P	UTR	Yes	No	0.0202318
chr2:55388884-55388986	TACTGTAAGAAATACATAAAA	21	126	0.705467	CCDC88A	Coding	Yes	No	0.0195569
chr2:56649268-56649300	TCCCTTGATTTGTACC	32	32	1	None	Promoter	No	No
chr2:57309326-57309368	TAAAATAAAAAAATAAAAAAA	21	105	0.884033	None	Promoter	No	No
chr2:58198569-58198599	AGAATTTACCTGAGG	30	30	1	FANCL	Coding	No	No
chr2:59061472-59061540	TAGTATATTGCTATATAC	18	90	0.823614	LINC01122	UTR	No	No
chr2:59279573-59279609	TATATTTTCTTT	12	36	0.775268	LINC01793	Promoter	No	No
chr2:60457670-60457706	TTTTTTTTCTTTCTTCCT	18	162	0.681438	BCL11A	UTR	Yes	No	0.00510599
chr2:60460171-60460221	AAAAAGAAAAAGG	13	143	0.391117	BCL11A	UTR	Yes	No	0.0491712
chr2:60847387-60847497	GATTCTCCTGCCTCAGCCTCCCGAGTAACTGGGATTACAAGCTCCTGCTACCACG	55	165	5.81573e-125	LINC01185	Promoter	No	No
chr2:61227162-61227198	TCTTCTTCCTCC	12	36	0.728913	USP34	Coding	No	No
chr2:62223909-62223950	TTCAGTTTGTCAATTGTGGAA	42	63	0.728913	B3GNT2	UTR	No	No
chr2:62979207-62979249	TCGGCAGCTAAGAGCAGAGAGC	44	44	1	EHBP1	Coding	No	No
chr2:63057130-63057172	ACACATATATATAT	14	140	0.845733	OTX1	UTR	Yes	No	0.0435198
chr2:63057460-63057512	AAAACAAGAAAAC	13	65	0.892218	OTX1	UTR	Yes	No	0.0819591
chr2:63057904-63057934	CGTGTTAATAACCCG	30	30	1	OTX1	Promoter	No	No
chr2:63307997-63308068	AAGAACTTAAACACA	15	90	0.857291	None	Promoter	No	No
chr2:64185323-64185400	AAAATTTAATATTAGTAAAGTTTTTAGTAAAGTTATTTAG	40	80	1	LINC00309	UTR	No	No
chr2:64252645-64252707	CCCACTGAGCACCTTGCGACCCCCACTCCTG	31	93	0.838323	LOC100507006	Promoter	No	No
chr2:64458873-64458910	TTTGTT	6	54	0.923678	LGALSL	UTR	Yes	No	0.00478202
chr2:64757223-64757264	CAGACATACAGAACTCATGAAA	44	44	1	None	Promoter	No	No
chr2:64902129-64902243	CTTTTCTTTTCCTTTCTTTTTT	22	154	0.863348	LINC02245	UTR	No	No
chr2:66192325-66192374	ACATATATATATACAC	16	160	0.838366	None	Promoter	No	No
chr2:66437805-66437832	CATGCAGCCAGGTC	14	28	1	MEIS1	Coding	No	No
chr2:66572000-66572046	CTCTCTCTCTTC	12	84	0.838325	MEIS1	UTR	Yes	No	0.0191619
chr2:67443420-67443481	TTTATGTAAAATAGTA	16	64	0.728913	None	Promoter	No	No
chr2:68047130-68047205	TTTTAGGAAATTACAT	16	112	0.929127	C1D	Coding	Yes	No	0.0212272
chr2:68180602-68180650	ATATATAAAAAGCTACATATATAT	24	48	1	PPP3R1	UTR	No	No
chr2:68462033-68462072	CAAAAAACAAAAA	13	52	0.888128	FBXO48	Promoter	Yes	No	0.032974
chr2:68907114-68907164	AAAATTTTTTTTT	13	91	0.918084	None	Promoter	No	No
chr2:68907293-68907335	ATAATACTAACTTTC	15	60	0.904194	None	Promoter	No	No
chr2:69245308-69245424	CCTCCTGCGCCCCATCTACACTCCCCCGA	29	145	0.0964172	ANTXR1	Coding	Yes	No	0.0361731
chr2:69464640-69464680	CACACAAACCTATACACGCA	40	80	1	AAK1	UTR	No	No
chr2:69514481-69514538	GGGCAGCAGCTGGCTGTG	54	54	1	AAK1	Coding	No	No
chr2:69881852-69881922	CACCATATTGGCCAGGAAGGTCTCCATCTCTTGAC	35	105	6.94187e-37	GMCL1	Promoter	No	No
chr2:69915212-69915260	GCGGGCTCCACA	12	48	0.892196	MXD1	UTR	Yes	No	0.018597
chr2:70209348-70209416	AATACATATG	10	120	6.50527e-96	None	Promoter	No	No
chr2:70258028-70258143	GGGCGGGGCTCGCAGGACCT	20	140	0.00165512	PCYOX1	Promoter	No	No
chr2:70279644-70279674	CTGTAATCCCAGCTA	15	30	0.803731	PCYOX1	UTR	Yes	No	0.944557
chr2:70302084-70302113	CCGCCCTTCG	30	50	0.83387	FAM136A	Promoter	Yes	No	0.000846779
chr2:70809142-70809190	CTAGGGAGCTGACATGAGATGAGT	48	48	1	CLEC4F	Coding	No	No
chr2:70965259-70965314	CGCTCCATCCCTTTCCCT	18	54	0.803881	ATP6V1B1	UTR	No	No
chr2:70979213-70979243	CGACCAGACGGCAAT	30	30	1	ANKRD53	Coding	No	No
chr2:71133501-71133557	GAAGATATTGATTCTGAT	18	72	0.775441	MPHOSPH10	Coding	No	No
chr2:71682610-71682673	CATCATCCTCTT	12	72	0.873463	DYSF	Coding	Yes	No	0.04641
chr2:73073027-73073101	TATCTTGGATTTCTATCT	18	72	1.81276e-45	None	Promoter	No	No
chr2:73225865-73225919	GAAGAG	6	150	0.364582	SMYD5	Coding	Yes	No	0.00893581
chr2:73316269-73316362	GATCCCTCTGCAGGTACTTGGTGAG	25	150	0.830596	None	Promoter	No	No
chr2:73458707-73458778	GTGTGAAAGGAAAGGGA	17	68	0.873249	ALMS1-IT1	UTR	No	No
chr2:73490502-73490556	CAGACCAAGTTCCACACTAGGAGTAAA	54	54	1	ALMS1	Coding	No	No
chr2:73729497-73729527	TTTTTTTGGTTTTTT	15	165	0.410589	TPRKB	Promoter	Yes	Yes	3.16191e-06	1	1	1	0.0862773	Spleen
chr2:73815071-73815107	GATGGAAACTTCCCTGGG	36	54	1	C2orf78	Coding	No	No
chr2:74108417-74108471	TTTCCCTTTTTGTTTTC	51	68	1	None	Promoter	No	No
chr2:74151630-74151697	GTGCAGACTGTAATGTCCACACCTAAGTGGGGACA	70	105	1	BOLA3-AS1	UTR	No	No
chr2:74252262-74252319	CCACTGCCACCACCACCA	18	144	0.00298137	SLC4A5	Coding	No	No
chr2:74455451-74455493	GCACAAGAAAAAACACAAGAA	42	63	1	INO80B	Coding	No	No
chr2:74472534-74472568	CCACTTCCCGCTTCGTAC	36	36	1	MRPL53	Coding	No	No
chr2:74504090-74504130	TCTGCCACCCGACCTCCATCT	42	42	1	LBX2-AS1	UTR	No	No
chr2:74554690-74554714	GCCCCGCCTCCC	24	48	0.823452	DOK1	UTR	Yes	No	0.556313
chr2:74754852-74754920	AAATACATATATATATA	17	85	0.133583	None	Promoter	No	No
chr2:77917292-77917322	AAATAGTAACATTTC	30	30	1	LINC01851	UTR	No	No
chr2:78566156-78566186	CATGGTGAAGATACA	30	30	1	LOC105374820	Promoter	No	No
chr2:79493217-79493268	GGAGGGAAGG	10	110	0.906909	LOC101927987	Promoter	No	No
chr2:80648884-80648926	TTTTAGAGATTAGTAATAAAA	21	63	0.82356	CTNNA2	Promoter	No	No
chr2:84291398-84291503	TGGCTTCTATAAGCATCCGTTGGCACAAGTTAACGTGGCACCATGAGCCTGA	52	104	0.823452	FUNDC2P2	UTR	Yes	No	0.143267
chr2:84971021-84971126	GGCGGAGGAGGA	12	144	2.63229e-12	KCMF1	Promoter	No	No
chr2:85059772-85059814	TTTTGTA	7	42	1.46632e-48	KCMF1	Promoter	No	No
chr2:85133598-85133640	CGGGCCGGGAAGGGCGCCGGGC	22	66	0.0337332	TCF7L1	UTR	No	No
chr2:85310769-85310834	ATACACTTCAGCCATTTAAAGT	22	66	0.803731	TCF7L1	Promoter	No	No
chr2:85410389-85410440	GCCCCACCCACCA	13	65	1	CAPG	UTR	No	No
chr2:85612207-85612237	TTTGTTTTTG	10	30	0.728913	USP39	UTR	No	No
chr2:85658591-85658645	CTCCTGCGCTCAAGTAATT	19	76	1	SFTPB	UTR	No	No
chr2:85665665-85665713	GTCCAGCAGAGGGTCGGGCAGAGG	48	48	1	SFTPB	Coding	No	No
chr2:85754660-85754752	GCACCGCCAGCGCCCCCA	18	126	0.869012	ATOH8	Coding	Yes	No	0.0203339
chr2:85892124-85892232	ATTTATTATTTTAATGACTAAATAAATATTTAAAA	35	105	0.865273	ST3GAL5-AS1	UTR	No	No
chr2:86019889-86019929	AAAAAACAAAACAAAACAAA	40	40	1	None	Promoter	No	No
chr2:86031590-86031626	CTCCTCGCCCTCACTCTC	36	36	1	POLR1A	Coding	No	No
chr2:86137498-86137546	CAGTGACAGCGACACTGACACCAG	48	48	1	PTCD3	Coding	No	No
chr2:86774101-86774146	TTGTTTGGTTGGGTTT	16	64	0.803844	RMND5A	UTR	No	No
chr2:86775314-86775361	TTTTTCTT	8	144	6.89132e-10	RMND5A	UTR	No	No
chr2:86895356-86895402	TTTGAAATTGAAGCATGGGTACC	23	69	0.82356	ANAPC1P1	Promoter	Yes	No	0.189529
chr2:87247899-87247945	TTTCTTTCTTTT	12	156	0.000214333	None	Promoter	No	No
chr2:87353068-87353177	CCTGGCCCTGCCATAGC	17	119	0.816162	None	Promoter	No	No
chr2:88170401-88170480	GCGCCCC	14	112	3.7699e-18	THNSL2	UTR	No	No
chr2:88750795-88750837	TTTTTATTATTAATAATTTTC	42	42	1	RPIA	UTR	No	No
chr2:88751291-88751345	CTGAATTTCCTCATTAGCACCCCCAAC	54	81	1	RPIA	Promoter	No	No
chr2:88835540-88835570	AAAAAT	6	30	0.888291	None	Promoter	No	No
chr2:94575758-94575791	AAAAGTGTAACTAAGAG	34	34	1	LOC100133920	Promoter	No	No
chr2:94930072-94930144	CTCATCTTCAACGGACTC	18	72	0.764813	LOC442028	UTR	No	No
chr2:95289586-95289632	TCCCCCTGCCAAGCC	15	90	0.544566	PROM2	UTR	Yes	No	0.0185052
chr2:96024193-96024253	GCAGCAGCAGGTGCAT	64	64	1	GPAT2	Coding	No	No
chr2:96185376-96185406	AAAACA	6	78	0.502131	STARD7	UTR	Yes	No	0.0199782
chr2:96265994-96266087	TCCGGCTCCGCCTCC	15	120	0.91306	TMEM127	Promoter	Yes	Yes	0.000501947	1	1	1	0.307132	Adipose - Visceral (Omentum)
chr2:96325277-96325355	GCGGGGAGGAGCCCGGACGGCGGGA	25	75	0.775384	ITPRIPL1	Promoter	No	No
chr2:96376246-96376336	AATTTGCAAGAGAGGGCAATTTGC	24	144	0.906758	NCAPH	UTR	Yes	No	0.00127938
chr2:96549340-96549376	GGAGCGGGAGGAGGAGCA	36	36	1	ARID5A	Coding	No	No
chr2:96705842-96705876	GCTCAAAAAAAAGGCCT	34	34	1	LMAN2L	Promoter	No	No
chr2:96760836-96760927	GGGGCGTGGGCAGGC	15	135	0.0577219	CNNM4	Promoter	Yes	No	0.0267058
chr2:96869938-96870059	CCTGCCCCCGCGTCGCCCG	19	133	6.4554e-36	SEMA4C	Promoter	No	No
chr2:96876063-96876150	CTTGCAGAGAGGAGAGGGGGTCGGGGCGGTGGCAGAGGCAGGCT	44	132	0.758662	FAM178B	UTR	Yes	No	0.700943
chr2:96972201-96972244	GCCGAGGCAGGGCAGCAGGGCC	44	66	1	FAM178B	Coding	No	No
chr2:97658824-97658900	AGGACAGGCTCAGGG	15	105	0.884047	ACTR1B	Coding	Yes	No	0.353539
chr2:98270626-98270681	TTTCTTTG	8	72	0.873181	VWA3B	Coding	Yes	No	0.00237834
chr2:98330888-98330925	TTTTTG	6	78	0.136148	None	Promoter	No	No
chr2:98398417-98398512	TCTTTCT	7	105	0.912421	CNGA3	UTR	Yes	No	0.0852183
chr2:98444843-98444917	GGGCTGCGGCGGCTGGCTA	19	95	0.888356	INPP4A	Promoter	Yes	No	0.865186
chr2:98760541-98760600	CTGTTTTTTTTTTTTGTTGT	20	100	0.914682	LOC101927070	Promoter	No	No
chr2:98822838-98822932	TCTCTCGGGCTCCGTCCCCGCTCC	24	120	0.798406	KIAA1211L	Coding	Yes	No	0.0193969
chr2:99156749-99156783	AATACATGAATTGGATC	34	34	1	LIPT1	UTR	No	No
chr2:99170423-99170539	AATTATTAAATATTTATA	18	108	2.88516e-24	MITD1	Coding	No	No
chr2:99363653-99363726	AAGGAGAAAAGAAAGAAGAAAGAGAAAAAGAAAAAAA	37	74	0.728913	EIF5B	Coding	No	No
chr2:99364278-99364341	GGAAAAAGAAAAAAGAAAAA	20	100	0.823695	EIF5B	Coding	No	No
chr2:99376387-99376510	GAAGAGGAG	18	153	0.0189602	EIF5B	Coding	No	No
chr2:99400191-99400295	AGTAGAGATTTTTATACATTAATCTTGATCTGTTTTAATCTTGATCTGTTTT	52	156	0.838304	EIF5B	UTR	Yes	No	0.157495
chr2:100282077-100282114	TATCAAAAAAATAAAAACC	38	57	1	LONRF2	UTR	No	No
chr2:101856065-101856137	GGAGAGAAGACGCAAAGAAGAAGA	24	72	0.82356	MAP4K4	Coding	Yes	No	0.381753
chr2:101869715-101869764	GGACGACGGATGAGGA	16	80	0.775441	MAP4K4	Coding	No	No
chr2:102710731-102710782	CTAAATATTGTCACAAT	17	68	0.775384	SLC9A2	UTR	No	No
chr2:102817725-102817769	TATATATGGGTGCATGTAAGTG	22	44	1	TMEM182	Promoter	No	No
chr2:104072426-104072475	TTATTTCTGTATAAATA	17	68	0.803918	None	Promoter	No	No
chr2:104580579-104580685	TATATATATATAGCATCTATAT	22	132	3.19346e-15	None	Promoter	No	No
chr2:104854185-104854258	GAGAGAGGGAGAGA	14	154	0.152428	POU3F3	UTR	Yes	No	0.0323246
chr2:104854504-104854553	TCAATTTTTTTCCTGT	16	64	0.775384	POU3F3	UTR	No	No
chr2:104856335-104856393	CACCACGCGCACCCG	15	90	0.160562	POU3F3	Coding	Yes	No	0.0304706
chr2:104868306-104868345	AGCAGTGCAAGCAACAGTGC	20	40	0.728913	LINC01159	UTR	No	No
chr2:105267167-105267223	TTCCATGTACATTCATAGAGCCTGGTCA	28	56	0.251864	TGFBRAP1	UTR	Yes	No	0.0040407
chr2:106092769-106092856	TCAGCGCCTGCTCAGGTTTGTGTTGTTGTCACGCGGAGCCAATCT	45	135	0.803881	UXS1	Promoter	No	No
chr2:106474606-106474648	TTCATCCACACAGAAAAGCTGT	44	44	1	None	Promoter	No	No
chr2:106802692-106802732	AAGAGTTCTAAACTATCAGA	20	40	0.906456	ST6GAL2	UTR	Yes	No	0.00432663
chr2:106804841-106804883	AAAAAAAAGA	10	150	0.202026	ST6GAL2	UTR	Yes	No	0.0641642
chr2:107825790-107825832	TCATCATTACTGTTA	15	60	1	RGPD4-AS1	UTR	No	No
chr2:108309742-108309801	TGAAAAAAAGAAAAAAAAAA	20	80	0.914809	None	Promoter	No	No
chr2:108353862-108353957	CTTTGAGATCTATACAAAGTCAGATGGGGGGA	32	96	0.838139	SULT1C2P1	Promoter	Yes	No	0.287657
chr2:108354006-108354098	TAATACTTTTAATAATGAGTATTAAAAATAT	31	93	0.910977	SULT1C2P1	Promoter	Yes	No	0.0456427
chr2:108378214-108378254	TGTGCTAGAGGGCTGGATAG	40	100	1	SULT1C4	UTR	No	No
chr2:108507512-108507548	TCTTTTTTCTTTTATTTT	18	162	0.923616	GCC2-AS1	UTR	No	No
chr2:108781309-108781339	GGAACACAGTCAGCC	30	60	1	RANBP2	Coding	No	No
chr2:108785898-108785945	ATTTAGGAACTGTTAATCCAGAGA	48	72	0.803731	None	Promoter	No	No
chr2:109129326-109129388	GGCCGGTCCCCGCCACGCA	38	57	0.630318	SH3RF3-AS1	UTR	No	No
chr2:109614509-109614632	GGGCCCCGAGGCGGCGCT	36	162	9.4499e-11	SOWAHC	Coding	No	No
chr2:109615973-109616003	GGAGGGCAGTGGGGGA	32	32	1	SOWAHC	Coding	No	No
chr2:109616765-109616797	ACACCACTATTAAGGT	32	32	1	SOWAHC	UTR	No	No
chr2:109794292-109794364	CGCACGCTCGTCACAGTGGGCCTCCGCCGGCGACGC	36	72	1	RGPD5	UTR	No	No
chr2:110335901-110335957	AGGGAGCAGGGAGGTGGGG	19	57	0.775269	None	Promoter	No	No
chr2:110451707-110451843	CCTGAATCATGGAGATTTGAAAGGATTGGTTACC	34	136	1.49095e-46	None	Promoter	No	No
chr2:111107448-111107521	GTTTTTTTGGTTGTTGTTGTTGTT	24	96	0.823614	None	Promoter	No	No
chr2:112118976-112119039	TTAATATACTGG	12	72	0.884026	TMEM87B	UTR	Yes	No	0.178464
chr2:112241462-112241510	TTGAATTCAGAAAATTCAGTGAAC	48	48	1	None	Promoter	No	No
chr2:112299848-112299940	AGAAGATGGCGAAAT	15	120	0.820396	ZC3H6	Coding	Yes	No	0.0199875
chr2:112309973-112310043	CTACAGTGATGACAACTTCGGTAA	48	72	1	ZC3H6	Coding	No	No
chr2:112337926-112337961	TTTATTTTTAATTATTTA	18	54	0.849719	ZC3H6	UTR	Yes	No	0.346784
chr2:112542424-112542500	TCCGGCGTGTACCGAGAGACTGGCG	25	100	0.753765	POLR1B	Coding	Yes	Yes	8.67125e-35	1	1	1	0.479436	Colon - Transverse,Brain - Hypothalamus,Pancreas
chr2:112589284-112589344	ATTTTT	6	96	0.618395	CHCHD5	Promoter	Yes	No	0.0348046
chr2:112641488-112641519	ACCAGTCTCA	30	30	1	FLJ42351	Promoter	No	No
chr2:113022048-113022080	AAAAATAATATAATAT	32	32	1	IL36B	Promoter	No	No
chr2:113214995-113215023	TTGAGTGTGTGTTT	28	42	1	None	Promoter	No	No
chr2:113499349-113499406	GAGGAGGAAGACGAAGAC	18	90	0.803919	FOXD4L1	Coding	No	No
chr2:113596183-113596249	GAGACAGGTGGAACAGCAGGTG	66	66	1	WASH2P	UTR	No	No
chr2:113596335-113596396	TGCAGGTCCCTGCCAAATCT	20	80	0.0416008	WASH2P	UTR	No	No
chr2:113603596-113603733	GAGGAGAACGCAGCTCCGCCCTCGCAATAGCTCTCCGAACTCTGTGCA	48	144	5.41206e-06	DDX11L2	Promoter	No	No
chr2:113958603-113958655	TTTTGTTTTTAAGTAATGTAATATCTA	54	81	1	ACTR3	UTR	No	No
chr2:113979294-113979381	CCGGGGAGCCGGGATGGGGGTCACCGCCC	29	116	0.347469	LOC100499194	UTR	No	No
chr2:117916019-117916049	CTTGTACACAAGTAC	30	30	1	CCDC93	UTR	No	No
chr2:118847170-118847226	CGGCCGCCCCGCCGGCCC	18	72	0.906739	EN1	UTR	Yes	No	0.137287
chr2:119157948-119158020	CTCTCCAGGAGGGCCCCCGCGGCCCAGGCGGGCCCGG	74	74	1	C1QL2	Coding	No	No
chr2:119439524-119439554	GGGGATAGTAAAAGG	30	30	1	None	Promoter	No	No
chr2:119679035-119679167	GCGAGCTCCCCTCCCTGAAGTCCCCGCCCCAAGATCCCCGGCCG	44	132	0.826797	TMEM177	Promoter	Yes	No	0.0930873
chr2:119722607-119722723	AAATGCATAGTGTCTAACATACAGCAACTAAATAACT	37	148	0.866778	None	Promoter	No	No
chr2:119759819-119759879	GGGAGGAGGAGGAGG	15	60	0.866824	PTPN4	UTR	Yes	No	0.0751948
chr2:120178346-120178475	CTGTTGTGGGTGTCTCAGCTCTGAGGGTCTTTGTGAGCTCCCA	43	129	0.911003	EPB41L5	UTR	Yes	No	0.0524134
chr2:120346048-120346168	CGGGCGGGCGCGGGCC	16	144	2.57016e-37	INHBB	Promoter	No	No
chr2:120989057-120989117	GCCAGAGGACGACCTGGGGCT	63	84	1	GLI2	Coding	No	No
chr2:120991309-120991391	CATCCAAGTATATATGAATGAATAAAG	27	81	0.82356	None	Promoter	No	No
chr2:121137964-121138002	GACTGATGAAGA	36	60	1	None	Promoter	No	No
chr2:121649464-121649494	AAAAAAAAAAAAAAG	15	165	0.166843	CLASP1	Promoter	Yes	No	0.0921639
chr2:121651519-121651567	ATATTCCACTTGTGTGT	17	51	1	NIFK-AS1	UTR	No	No
chr2:122258680-122258709	TTTTTG	6	72	0.90171	None	Promoter	No	No
chr2:122501604-122501652	TTTTCTACCTATTTCT	16	96	0.879002	None	Promoter	No	No
chr2:124915164-124915190	TATATATGTGAGTA	14	154	0.783767	CNTNAP5	UTR	Yes	No	0.00670027
chr2:127107109-127107157	GCGAGCGAGCCA	12	84	0.898866	BIN1	UTR	Yes	No	0.0660645
chr2:127301053-127301112	TTCTCAACTGCATTAAGGGA	20	60	0.775269	MAP3K2	UTR	No	No
chr2:127302451-127302505	CACACACACACATACATG	18	108	0.147245	MAP3K2	UTR	Yes	No	0.0786303
chr2:127305677-127305712	AAATAAAGTACT	12	36	1	MAP3K2	UTR	No	No
chr2:127406519-127406558	AAAAAAAAAAAAAAAAGAA	19	152	0.677521	None	Promoter	No	No
chr2:127638529-127638579	CCTCTGACGCCATCACCT	54	54	1	LIMS2	UTR	No	No
chr2:127713942-127713977	TGCTCAGGCCCGCCGCTC	36	72	1	WDR33	Coding	No	No
chr2:127893863-127893909	TTTTATTTTTCTTTTT	16	160	0.77602	None	Promoter	No	No
chr2:129789414-129789456	TTTTTGT	7	147	0.90624	None	Promoter	No	No
chr2:129946221-129946323	GAAGAAAGAAAGAAAGAAAGAAAGAAAAAGAAAAAAAAAAAGAAAGAAAGAG	52	156	3.05834e-11	LINC01856	UTR	No	No
chr2:129946879-129946942	TTCTTTTCTTTCT	13	156	6.48132e-18	LINC01856	Promoter	No	No
chr2:129979953-129979995	CCTCCAGCCGGGCT	28	84	1	RAB6C	UTR	No	No
chr2:130343008-130343048	GGCTCCGG	8	40	0.823614	IMP4	UTR	No	No
chr2:130372347-130372401	GGGACG	12	72	0.0237695	PTPN18	Coding	No	No
chr2:130373625-130373687	CCAGGCAGAACCACAG	16	112	0.849898	PTPN18	UTR	No	No
chr2:130374246-130374293	CCAGACAGACCCCAA	15	45	1	PTPN18	UTR	No	No
chr2:130576608-130576683	CCCACATCTGACATCTCCT	19	95	0.816467	PRSS40A	UTR	No	No
chr2:130766703-130766753	CCTCAACTAAAATGTCTCAAAATCT	50	50	1	AMER3	UTR	No	No
chr2:130917799-130917837	TTTTCTTTTCTTTTTCTTT	19	152	1	None	Promoter	No	No
chr2:131360799-131360830	GGTAAAAAGGGAAGAT	32	64	1	RAB6D	UTR	No	No
chr2:131405666-131405728	AATGCAAGGTTTAGATATT	19	57	1	LINC01120	UTR	No	No
chr2:131441597-131441676	CTGAAGGTAAAATGTGAGAGATTGGTG	27	108	0.859136	NOC2LP2	Promoter	No	No
chr2:131489265-131489312	GGCTCACGGCAATCATCCCACCTCA	50	50	1	None	Promoter	No	No
chr2:131648945-131649009	AATTGCTTGAGAAAATTAGGA	21	105	0.823614	LINC01087	UTR	No	No
chr2:131649391-131649451	TGTTGTGGGTACATAGTATG	20	60	0.858912	LINC01087	UTR	Yes	No	0.112664
chr2:132147838-132147922	ACAGAGCAGGTGACTAAGAATGACTAAAG	29	116	0.803844	ANKRD30BL	UTR	No	No
chr2:132148135-132148234	CATCAGGTGTTCTTTCCACCAAGCGTGCAGCCG	33	132	0.901652	ANKRD30BL	UTR	Yes	No	0.321379
chr2:132161872-132161956	GCTGAGCAGAACCGTTAGGCA	21	105	0.270857	ANKRD30BL	Promoter	Yes	Yes	1.5021e-17	3	3	3	0.0217727
chr2:132276503-132276541	AAAGAAAAAAAG	12	156	0.026317	None	Promoter	No	No
chr2:132276991-132277027	ACATACATACCT	12	36	3.78369e-182	None	Promoter	No	No
chr2:132277394-132277434	CTCCTCACCCCACCCCACCC	40	60	0.803731	None	Promoter	No	No
chr2:132352542-132352678	GAGAACTCAGCTCCGCCTTCGCGATGATCTCCGAAGTCTGTGCAGAG	47	188	0.00160829	FAM201B	Promoter	No	No
chr2:135175749-135175808	TTAGGAGATACATTTTCAA	19	114	0.910972	None	Promoter	No	No
chr2:135219012-135219083	TTAAAATAAATAAAACAAGTTTAT	24	72	0.803844	ZRANB3	Coding	No	No
chr2:135651876-135651930	CCACCACATCCTCCTCCACCCCCACCA	54	81	1	R3HDM1	Coding	No	No
chr2:135876444-135876478	CGCCCCGCCCCCGCTTC	34	34	1	MCM6	Promoter	No	No
chr2:138057880-138057964	CTCTTTCT	8	144	0.588664	None	Promoter	No	No
chr2:144389810-144389854	CGCCTCCCGCTCCGC	15	60	1	ZEB2	Coding	No	No
chr2:145074899-145074935	ATTCATTTAAATATAGTC	36	36	1	TEX41	UTR	No	No
chr2:145075562-145075592	AAGTTGTCCT	30	30	1	TEX41	UTR	No	No
chr2:145076494-145076540	GCATGTGTGTGTGTGT	16	144	0.160577	TEX41	UTR	Yes	No	0.260284
chr2:146589334-146589365	AAAAAACA	8	56	0.859163	PABPC1P2	UTR	No	No
chr2:150552362-150552445	TATCTA	18	126	0.878427	LINC01920	Promoter	No	No
chr2:150555781-150555825	TTTCCACTGCCAGAAAGCAGAT	44	44	1	LINC01920	UTR	No	No
chr2:151247327-151247387	TCATTTATAAAGATTTATT	19	57	0.838323	None	Promoter	No	No
chr2:151247906-151247954	ACATACACATAAACACATTAAAAC	48	72	1	RBM43	Promoter	No	No
chr2:151380209-151380263	TTTTTTGTGAATT	13	52	0.879036	TNFAIP6	Promoter	Yes	No	0.129894
chr2:151468539-151468568	AAGAAGTGCTTTAGT	30	45	1	RIF1	Coding	No	No
chr2:151727801-151727845	TGCTGGCTGTGCCAG	15	60	0.892057	NEB	Coding	Yes	No	0.0474292
chr2:154453338-154453370	CACACACACACACATG	32	96	0.775441	GALNT13	UTR	No	No
chr2:154471271-154471369	ATATATATATAAACAC	16	128	0.83714	None	Promoter	No	No
chr2:154855572-154855603	TATGGCATGATTTATA	16	32	1	KCNJ3	UTR	No	No
chr2:154855745-154855813	TATATATACACACATATACATA	22	66	0.904144	KCNJ3	UTR	Yes	No	0.00715983
chr2:155213353-155213420	GAGAGGAGAAGAGAAGAAAGAAGAGAAGAAAAGAG	70	105	1	None	Promoter	No	No
chr2:155282040-155282074	AGCCACTGCGCCCAGCC	34	34	1	None	Promoter	No	No
chr2:156021891-156021942	AAAAGAAACTAAATAAAC	18	54	0.775268	LINC01876	UTR	No	No
chr2:156024512-156024611	TCCCTGATTTTTCCAAGTATCTTCTTCACTCA	96	128	1	LINC01876	UTR	No	No
chr2:157319082-157319127	AACTCTGTGGCTTTC	30	45	1	ERMN	UTR	No	No
chr2:157412259-157412300	TTATTATTTATTTA	14	42	0.908857	None	Promoter	No	No
chr2:159186855-159186900	AGATCTGTCTCTGATTGTTTCCA	46	69	1	MIR6888	UTR	No	No
chr2:159229807-159229844	AGGAAGAAACTGTCTCCCC	38	57	1	TANC1	Coding	No	No
chr2:159432767-159432851	TCATCATCT	9	117	0.826653	BAZ2B	Coding	Yes	No	0.0135223
chr2:159770075-159770109	ACTCCTTTAGA	11	44	0.803919	LY75-CD302	UTR	No	No
chr2:160271876-160271936	TGCTGAGCTGACGGTTGACG	20	60	1	LINC02478	Promoter	No	No
chr2:160274449-160274543	TTTTTTTTTCTT	12	156	8.97536e-14	RBMS1	UTR	No	No
chr2:160407536-160407602	GCGGGC	6	102	0.0467725	MIR4785	Promoter	No	No
chr2:161424837-161424914	CCTTTCTTTCCTTT	14	70	0.901776	TBR1	UTR	Yes	No	0.350694
chr2:162277478-162277527	CTCATCTTCACCACCATCATCAATA	25	50	0.728913	IFIH1	Coding	No	No
chr2:162293562-162293604	CCTGAATCACTGCCCATGGTG	21	42	1	IFIH1	Coding	No	No
chr2:162318492-162318563	TGGGCAGG	8	96	1	IFIH1	UTR	Yes	No	0.0373575
chr2:164621199-164621276	TGGGCGGCGCCACACACC	18	72	0.809485	GRB14	Coding	Yes	No	0.0138572
chr2:164897729-164897769	TGTTTTTTGTTTT	26	117	0.803919	None	Promoter	No	No
chr2:165389743-165389830	AAATCAGAAAAAGAA	15	105	0.923678	SCN2A	Coding	Yes	No	0.0548733
chr2:165873964-165873990	TTAAAATATATAT	13	26	1	TTC21B	UTR	No	No
chr2:166195239-166195282	TATAACTACAA	11	44	0.803919	SCN9A	UTR	No	No
chr2:166286477-166286516	TTCTTCTGATTCTTCTTTCT	40	40	1	SCN9A	Coding	No	No
chr2:167818790-167818822	CAGGTAGGCGAGAAAC	32	48	0.728913	B3GALT1	UTR	No	No
chr2:167870701-167870744	TTTTTTTTTTCTTT	14	154	0.443284	B3GALT1	UTR	Yes	No	0.00272827
chr2:168247581-168247670	GGAGGCGGAGGGAGGAGGCAGCGCCGAGC	29	116	0.324899	STK39	Promoter	Yes	No	0.103612
chr2:168909945-168909985	CTTTCTAAAAGGCAAATAAA	40	40	1	G6PC2	UTR	No	No
chr2:169127252-169127292	TTCATCCA	8	152	0.804586	LRP2	UTR	Yes	No	0.000577718
chr2:169636935-169637061	AGCAGAACAAGAGAAAGA	18	144	1.7938e-33	PPIG	Coding	No	No
chr2:169811284-169811321	ATGATGAAC	9	36	0.859136	SSB	Coding	Yes	No	0.0778314
chr2:169827722-169827841	GGAGGCGGCGGCGGTCC	17	136	2.10668e-23	UBR3	Coding	No	No
chr2:169914146-169914200	GTATGTAAATTTTTTGAT	18	72	0.888273	UBR3	Coding	Yes	No	0.0188226
chr2:170653540-170653597	CCTTTCCTGCACTCTTCTCCATCACTCCCA	60	90	0.728913	MYO3B	UTR	No	No
chr2:170782245-170782326	AAGTCCCTTCTACAGAATACTGAAAATA	28	84	0.775269	ERICH2	Coding	No	No
chr2:170966968-170967008	CTTACTACTCTCCAGTATGT	40	40	1	GORASP2	UTR	No	No
chr2:170991397-170991423	TTAGCCATCTTGG	26	26	1	TLK1	UTR	No	No
chr2:171315530-171315564	TTCTACTTTCA	11	33	0.803731	METTL8	Promoter	Yes	No	0.42368
chr2:171318248-171318278	AACCATATTCCAAGA	30	45	1	METTL8	UTR	No	No
chr2:171690220-171690262	AGAAGAAAAGAAAAAAAAAGA	21	63	0.803881	DYNC1I2	Coding	No	No
chr2:172089370-172089400	TATTATTGTTATTAT	30	30	1	DLX1	UTR	No	No
chr2:172100145-172100220	GAAGCCTCGAGCGCCCGG	18	108	0.859136	DLX2	UTR	Yes	No	0.0270706
chr2:172370395-172370445	ATTTGTTATATGTGTGA	17	51	0.878877	None	Promoter	No	No
chr2:172625821-172625881	ATATGTATATATATC	15	75	0.849865	PDK1	Promoter	No	No
chr2:172626084-172626122	TGGAAGATAAAAATATCTC	38	57	1	PDK1	Promoter	No	No
chr2:174349040-174349077	GAGGAAGAG	9	144	0.911151	CIR1	Coding	Yes	No	0.0660954
chr2:174349121-174349172	TTCTTTTTTC	10	90	0.859267	CIR1	Coding	Yes	No	0.0162404
chr2:174427852-174427895	TCAAATTTATCAG	13	52	0.843609	SCRN3	Coding	Yes	Yes	1.13428e-05	1	1	1	0.0434521	Stomach
chr2:174430249-174430281	TATTCTTGTCAGCATT	32	32	1	None	Promoter	No	No
chr2:174434771-174434808	TTCTTTTTTCTTT	13	156	0.300453	GPR155	UTR	Yes	No	0.0210915
chr2:174575274-174575361	CCGCCCCCGCCAAAACCTCCA	21	105	0.919562	WIPF1	Coding	Yes	No	0.0173948
chr2:174746994-174747092	TCCCTGAAATTCAATTTTCTCATTTGGAAAATAGGGACATTACAGGATT	98	147	0.728913	CHRNA1	Promoter	No	No
chr2:176080235-176080310	GCCGCCCCCGCCACC	15	90	0.034807	EVX2	Coding	No	No
chr2:176092850-176092938	CGGGGCCAGGGCCAGGGC	18	126	0.840115	HOXD13	Coding	Yes	No	0.199518
chr2:176119230-176119263	GGTCTGAGGCC	11	44	0.838325	HOXD10	Coding	Yes	No	0.179577
chr2:176130548-176130596	CCCGCACGCGCA	12	72	0.794685	HOXD8	Coding	Yes	Yes	2.56113e-07	1	1	1	0.614059	Testis
chr2:176152843-176152881	TCCTCATCTTCC	36	36	1	HOXD4	Coding	No	No
chr2:176753190-176753235	TACAAAAAA	9	54	0.0912031	None	Promoter	No	No
chr2:177211025-177211063	ACAAAAGTTACTAATTAGA	38	38	1	None	Promoter	No	No
chr2:177216710-177216773	GGAGGGAACTTTGGACGTGGT	21	84	0.803919	HNRNPA3	Coding	No	No
chr2:177217780-177217816	AGGTGGAGGATATGATGG	36	36	1	HNRNPA3	Coding	No	No
chr2:177234122-177234195	TCCTTTTCAAGTTGTTCCTGTCTT	24	120	0.838325	NFE2L2	Coding	Yes	No	0.991231
chr2:177263579-177263622	GGCCAACCGAGGGCTGCTGTCAC	46	46	1	NFE2L2	UTR	No	No
chr2:177264659-177264695	GGTGGCGGCGGCGGCGGC	18	36	1	NFE2L2	UTR	No	No
chr2:177313876-177313919	AGCATATAATTCTT	14	56	0.838243	MIR6512	Promoter	No	No
chr2:178413810-178413846	TCCGCCTGGGAGCCTCTA	36	36	1	LOC101927027	UTR	No	No
chr2:178530842-178530936	GTTCTGGAGATTTCACTC	36	126	0.892267	TTN	Coding	Yes	No	0.028048
chr2:178600603-178600632	GCGAGGAAAATTACA	15	30	0.728913	TTN-AS1	UTR	No	No
chr2:178650214-178650250	TTTCCTCTTCAGGAGCAA	18	72	0.926849	TTN	Coding	Yes	No	0.0158812
chr2:178651264-178651306	CTTTTCGGGAACAACTACTTT	42	42	1	TTN	Coding	No	No
chr2:178682746-178682833	TATTCTTCA	9	117	0.862413	TTN	Coding	Yes	No	0.0265248
chr2:178695938-178695996	TCATAGCATTCTTGCCCTT	19	57	0.838243	TTN	Coding	Yes	No	0.0156394
chr2:178777861-178777952	CGTGCAGGAGACATC	15	135	1	TTN	Coding	Yes	No	0.00478136
chr2:178780066-178780090	TCTTTTTCATAC	24	36	1	TTN	Coding	No	No
chr2:178875565-178875600	AAAAGAAAG	9	153	7.47635e-09	CCDC141	UTR	No	No
chr2:179106935-179106992	AAAAAAACAAAAAAACCTC	19	114	0.866957	SESTD1	UTR	No	No
chr2:179701012-179701055	AAAAAAACAAA	11	88	0.849863	None	Promoter	No	No
chr2:179861243-179861285	GCGGCGGCGGTGGAGGTAGCA	42	42	1	ZNF385B	UTR	No	No
chr2:179965879-179965935	TCTTCC	6	120	0.877207	CWC22	Coding	Yes	No	0.0158688
chr2:180823908-180823940	TCTTTCAGTTTCTTCT	32	32	1	SCHLAP1	UTR	No	No
chr2:181362689-181362771	ACTGCAGGAAACTGAA	16	112	0.898941	LINC01934	UTR	No	No
chr2:181536585-181536613	AAATTCATAAATTT	14	28	0.878798	ITGA4	UTR	Yes	No	0.0223755
chr2:181678633-181678690	TCCTCCTCT	9	90	0.859242	NEUROD1	Coding	No	No
chr2:181891884-181891961	TCCCTCCCCTCCCTGTCCC	19	152	0.568277	SSFA2	UTR	Yes	No	0.00397027
chr2:181892211-181892235	AGGACGAGGAGG	24	24	1	SSFA2	Coding	No	No
chr2:181913777-181913852	TTTCTTATAGCCACATTTTTTTATTCATAGATCATCTG	38	76	0.775269	SSFA2	Coding	No	No
chr2:182139871-182139909	GCCAATGGAGACCTGCATG	38	38	1	PDE1A	Promoter	No	No
chr2:182716030-182716075	GGCGCCGGCCGCATTGGCCAGGG	46	46	1	DNAJC10	Promoter	No	No
chr2:182833533-182833578	ATTGTAAATTGAAGC	45	45	1	FRZB	UTR	No	No
chr2:184938703-184938755	TGCAGC	6	72	0.826569	ZNF804A	Coding	Yes	No	0.00997256
chr2:185719680-185719718	TATGAATCTTTGTTTAGCC	19	38	1	LOC101927196	Promoter	No	No
chr2:185719868-185719942	TGTAATTATTTTACAAGTATATTCATTTTGATTATATA	76	114	1	LOC101927196	UTR	No	No
chr2:185720402-185720520	TTTAAATTAAAATTCAGCA	19	152	1.18225e-17	LOC101927196	UTR	No	No
chr2:186694305-186694350	CAGCAGCAA	9	144	0.00555396	FAM171B	Coding	No	No
chr2:187465463-187465539	AAAAAAAAAGAAAAAAAA	18	144	0.392427	TFPI	UTR	Yes	No	0.00334556
chr2:187465702-187465763	AGTCATGAAGCT	12	72	1	TFPI	UTR	Yes	No	0.00540074
chr2:187465843-187465870	GAGGTTGTT	9	27	0.923408	TFPI	UTR	Yes	No	0.00835189
chr2:187466429-187466467	AATAGAATACTATAAATAC	19	38	1	TFPI	UTR	No	No
chr2:187806828-187806870	TATGTATGTATGTG	14	140	0.892239	None	Promoter	No	No
chr2:189003733-189003787	GGTGCTCCTGGTCTTCCCT	19	76	0.775441	COL3A1	Coding	No	No
chr2:189034017-189034049	ATGGCGGTGCTCATTG	16	64	0.775441	COL5A2	UTR	No	No
chr2:189039510-189039563	AGGTGGGCCAGGCGCACCAGGAGGGCC	54	54	1	COL5A2	Coding	No	No
chr2:189058488-189058524	CCCAGGATCTCCTCGTTC	36	36	1	COL5A2	Coding	No	No
chr2:189068052-189068124	GAGGCCCTGCAGAGCCAG	18	90	0.758654	COL5A2	Coding	Yes	No	0.00766384
chr2:189671250-189671280	TAAAAA	6	48	0.860838	ASNSD1	Promoter	Yes	No	0.021085
chr2:190201347-190201393	AAATTAAGACATCACTTGCTAGA	46	69	1	C2orf88	UTR	No	No
chr2:190202408-190202474	CAAATGAAGAAAGATGAATAAA	66	88	1	C2orf88	UTR	No	No
chr2:190203944-190204037	TTATAAACAAAAAA	14	126	0.000279678	None	Promoter	No	No
chr2:190204570-190204642	AAAATTCTATGAGGCATTAACACAGTATCCAAAACA	36	72	0.728913	None	Promoter	No	No
chr2:190469704-190469761	TTTATTTTATTTGCTATTT	19	114	0.848396	MFSD6	Coding	Yes	Yes	0.000283769	1	1	1	0.0648134	Esophagus - Mucosa
chr2:190508207-190508267	CTTACGTATGTATATAAAAAA	21	105	0.803844	NEMP2	UTR	No	No
chr2:190519106-190519154	ATGTCTTTCTGCGATATAGACAATT	50	100	1	NEMP2	Coding	No	No
chr2:191245599-191245643	GCGCCAGGCGAGGTA	15	45	0.775384	MYO1B	UTR	No	No
chr2:191548660-191548700	CTCAGCCTCCTGT	13	39	0.775269	None	Promoter	No	No
chr2:191792733-191792782	AATTCTTTTAGAATT	15	60	0.775384	None	Promoter	No	No
chr2:192178499-192178595	CTGCTGTTCAGTTTTAGTCTTTATGAAAAAAAAATTGTGCTCCAATATG	49	147	1	TMEFF2	UTR	No	No
chr2:195569174-195569233	AAAAAT	6	108	0.425376	None	Promoter	No	No
chr2:196135405-196135467	AAAGAATATAAATGTCATAAG	21	63	0.728913	STK17B	UTR	No	No
chr2:196839863-196839929	GTGGAATCACTAAAAATTTACATGAGAGGATTT	66	99	0.728913	PGAP1	UTR	No	No
chr2:196986616-196986648	AGCATAAATTAGAAAA	32	32	1	None	Promoter	No	No
chr2:196987960-196988001	GAGAAAGAGAAAGA	28	154	0.581971	ANKRD44	UTR	Yes	No	0.00252568
chr2:197250885-197250923	TGGTAAGTTAGTTAAAGGA	19	57	1	ANKRD44-IT1	UTR	No	No
chr2:197487051-197487086	CATACCACCTCC	12	36	1	HSPD1	Coding	No	No
chr2:197553399-197553427	AAAACTCCGTCTCA	28	28	1	MOB4	UTR	No	No
chr2:197567739-197567789	AAAAAACAAAAAACAAC	17	68	0.895737	None	Promoter	No	No
chr2:197675584-197675635	AACCAAAAAAAAAAAAAAAACCCAAA	26	156	4.13733e-05	RFTN2	UTR	No	No
chr2:199272077-199272142	ACAAAAAAACACAAAAACAAAA	22	132	0.803919	SATB2	UTR	No	No
chr2:199809244-199809274	CTTTTTTTTTTCTAA	15	75	0.775441	None	Promoter	No	No
chr2:199897303-199897348	TTTTAT	6	84	0.556088	None	Promoter	No	No
chr2:200478889-200478922	TCTTTTT	7	154	0.370373	SPATS2L	UTR	Yes	No	0.00852609
chr2:200480350-200480440	TTTTTGAGACAGGGTCTTGCTCTATCACCTAGGCTGGAGTGCATG	45	90	0.325578	SPATS2L	UTR	Yes	No	0.0250962
chr2:200510012-200510151	GCGGCCGCCAGACGCCGCGGC	21	126	1.26703e-08	KCTD18	Promoter	No	No
chr2:200571705-200571747	AATGAACAGCTGGCTCAGATG	21	42	0.775266	SGO2	Coding	No	No
chr2:200764553-200764648	ATATGTAGATAAACATATCTACAG	24	168	8.67028e-06	AOX3P-AOX2P	UTR	No	No
chr2:200977463-200977500	GGAAAGGTAAGG	36	36	1	FAM126B	UTR	No	No
chr2:200979024-200979076	TTTATTTTTAATTTTTT	17	85	0.88379	FAM126B	UTR	Yes	No	0.00308348
chr2:201376734-201376772	TAAAATAAAAATAGAAATTA	20	60	1	None	Promoter	No	No
chr2:202302922-202303015	GAAGAAGAGGAAGAA	15	105	0.869122	NOP58	Coding	Yes	No	0.0172772
chr2:202303390-202303450	AGAGAAAAAAAAGAA	15	60	0.879036	NOP58	Coding	Yes	No	0.132057
chr2:202555683-202555731	TGATAAGAACCTCAAGGAAAACTC	24	48	1	BMPR2	Coding	No	No
chr2:202871719-202871753	CCCTCCGGCAGCCAGTGC	36	36	1	ICA1L	UTR	No	No
chr2:202880548-202880584	AAAAAAAAAAAAACAAAT	18	72	0.911111	WDR12	Promoter	Yes	No	0.0928597
chr2:203301224-203301277	CTTTTTTTCTTTTCTTTT	18	162	0.339454	CYP20A1	UTR	Yes	No	0.0166562
chr2:203304199-203304239	AGACTCCAGAGGTCTCAGCC	20	40	0.910763	CYP20A1	UTR	Yes	No	0.040841
chr2:203305525-203305577	AATAGATCTTGTTATAGTATGTGATA	52	52	1	CYP20A1	UTR	No	No
chr2:203433987-203434015	AAAAACATCCTCAG	14	42	1	RAPH1	UTR	No	No
chr2:203434024-203434083	ATATATCTATCT	12	144	0.00868892	RAPH1	UTR	No	No
chr2:203441240-203441330	GGGGGTGGTGGAGGA	15	150	0.00189503	RAPH1	Coding	No	No
chr2:203735532-203735566	CAAATGAGGGATTCCCT	34	51	1	CD28	UTR	No	No
chr2:205993784-205993861	TATACACATAATACATACAGTGTT	24	96	0.838243	INO80D	UTR	Yes	No	0.294185
chr2:205994874-205994917	AAAAAGAAAGA	11	143	0.298658	INO80D	UTR	Yes	No	0.00896257
chr2:205999178-205999221	AAAAACAAACAAAC	14	42	0.775384	INO80D	UTR	No	No
chr2:206094695-206094775	TGTATATATGTATGTG	16	160	0.0138667	None	Promoter	No	No
chr2:206115845-206115881	CATGGATAATTT	12	36	0.892051	GCSHP3	UTR	No	No
chr2:206175484-206175510	TTTATTTATCTAT	13	26	1	GPR1	UTR	No	No
chr2:206260001-206260053	CCACATGGAAAAAAGTAGGGAGAAAT	52	78	1	GPR1-AS	UTR	No	No
chr2:207079030-207079097	TGTTCTTTCTTTTGTTTTTCGTTTTGTATTATTT	34	170	0.744793	KLF7	UTR	Yes	No	0.020844
chr2:207609770-207609840	CCCTCCCTCTCCCTCTCCCTCTC	23	138	6.3334e-33	METTL21A	UTR	No	No
chr2:207765895-207765925	GGGGGAG	7	98	0.906938	FZD5	UTR	Yes	No	0.819487
chr2:207823091-207823148	CTTCATTCAAAGTCTGGAA	38	76	0.296293	PLEKHM3	UTR	Yes	No	0.0463524
chr2:208124488-208124553	CGGCGGCGCTGAGCGGGTGGGG	22	66	0.75852	CRYGD	UTR	Yes	No	0.381605
chr2:209820551-209820667	GTGGAGATGGAGGAGGTGGAGGAGAAGAAGGAGGAG	36	144	3.21972e-08	UNC80	Coding	No	No
chr2:210429370-210429408	TGAAGAGGAGGAGAAAGGC	38	38	1	LANCL1-AS1	UTR	No	No
chr2:211383242-211383306	AAAAAAAGAAAGAAAG	16	144	0.448503	ERBB4	UTR	Yes	No	0.00229726
chr2:211947433-211947462	CAAGTTCTTGAAGTC	30	30	1	ERBB4	Coding	No	No
chr2:212541246-212541293	AAAAAGAAAAAGAGAA	16	96	0.328254	None	Promoter	No	No
chr2:212926556-212926585	AGAGGTCATGTGTGT	30	60	1	MIR4776-1	Promoter	No	No
chr2:212999936-212999997	ACACTCACACATGCATATACA	21	105	1	IKZF2	UTR	Yes	No	0.0412103
chr2:213000238-213000285	TTTATATATATA	12	144	3.01434e-07	IKZF2	UTR	No	No
chr2:213003619-213003668	TTTGGAAGATAGTGATGAACATAATAA	54	54	1	IKZF2	UTR	No	No
chr2:213317948-213317979	TAAAAATAAAGTTAAT	32	64	1	SPAG16	UTR	No	No
chr2:214809525-214809570	CGGATCCTCGGCTGC	15	45	1	BARD1	Coding	No	No
chr2:215611982-215612016	CTTCTTGGCATCTGACA	34	34	1	LINC00607	UTR	No	No
chr2:216066494-216066625	GGGATGCAATGACCACATTACACCCTGAAAAGTAAACAGCCAGAGAACAAATAAATATGCCTTCAT	66	132	0.803731	PECR	Promoter	No	No
chr2:216258181-216258213	GGGAGGGTTCCAAACA	32	32	1	MARCH4	UTR	No	No
chr2:216258714-216258766	ATCCCTCCCTGACC	14	112	1	MARCH4	UTR	No	No
chr2:216633548-216633596	CGCTGC	6	66	3.9408e-05	IGFBP2	Coding	No	No
chr2:217800791-217800829	AAAAGTAGGAGTGAGACTA	38	38	1	TNS1	UTR	No	No
chr2:217992630-217992763	AGAAAGAGAGGGGGACAGAG	20	140	1.09181e-26	LOC105373878	Promoter	No	No
chr2:218383007-218383033	CCAGCCCGA	9	27	0.775384	SLC11A1	Coding	No	No
chr2:218692629-218692693	CCTGGCAGCCATATCCACTGCT	66	66	1	STK36	Coding	No	No
chr2:218782184-218782224	GGCTGAGCTGGGCTGCTGCGA	42	63	1	CYP27A1	Coding	No	No
chr2:218828472-218828530	CCCCTCACCTCCTCCAGCCT	20	120	0.803844	PRKAG3	Coding	No	No
chr2:218859892-218860026	GCCCCCCCGCCGCCGCCGGAGCCCTC	26	130	5.381e-49	WNT6	UTR	No	No
chr2:218901055-218901158	TCATTGTTCCTGGAGTG	17	136	0.457082	LINC01494	UTR	No	No
chr2:218978416-218978471	CAAACAAAAAA	11	66	0.0358269	LINC00608	Promoter	No	No
chr2:219170070-219170102	GGTGGGGAGAA	33	33	1	SLC23A3	Promoter	No	No
chr2:219219152-219219250	ACCTCCACGGAATCGTGGCTCGGGGCAGGAAACAG	35	140	0.859176	ATG9A	Promoter	Yes	No	0.517665
chr2:219219869-219219947	CGAACAGAACAGGAGCAAG	19	95	0.803844	ATG9A	UTR	No	No
chr2:219286110-219286147	GGGGCCTGGGTGGCAGGTG	19	57	0.878877	DNAJB2	UTR	Yes	No	0.0114694
chr2:219290015-219290064	TGGGATGCCCCAGGCTC	51	51	1	PTPRN	UTR	No	No
chr2:219374053-219374077	AGATTTAAAACC	12	24	1	DNPEP	UTR	No	No
chr2:219426081-219426121	CAGCCTCAGACCCCCCCTCA	40	80	0.775384	DES	UTR	No	No
chr2:219472315-219472369	CTGCACAGGGCCATCGGTGGGGAAGGG	54	81	1	SPEG	Coding	No	No
chr2:219489748-219489790	CCAGCCCCTGAGCCC	15	45	0.775269	SPEG	Coding	No	No
chr2:219547810-219547851	CTGCGCTGTGCCCCGCCCACT	42	42	1	TMEM198	Coding	No	No
chr2:219547977-219548014	CTGCTGGCGAAGCTGGCCC	38	38	1	TMEM198	Coding	No	No
chr2:219554318-219554404	GTCAGTGGGGGTCACACTCAGACAGGCAT	29	116	1	None	Promoter	No	No
chr2:219570889-219570944	CGGCGGGCTCCAGCACGGGGACGGAGGC	28	56	1	OBSL1	Coding	No	No
chr2:219571307-219571340	GCGGCTGGGGACGGGGC	17	68	1	OBSL1	UTR	No	No
chr2:219629331-219629367	GAGGAAGAG	9	63	0.803957	SLC4A3	Coding	No	No
chr2:220826647-220826775	CTTATGTATTCATTATATATA	21	126	5.71823e-54	None	Promoter	No	No
chr2:221419745-221419779	CGTGTAGATACAGGATG	34	34	1	EPHA4	UTR	No	No
chr2:222298164-222298197	GACAATTTCGA	11	33	0.728913	CCDC140	UTR	No	No
chr2:222304325-222304446	GAGAGAAAGAGAAGAAA	17	136	4.15414e-08	CCDC140	Coding	No	No
chr2:222305498-222305561	CCACACAGGGACACAAACAA	20	140	0.693622	CCDC140	Promoter	Yes	No	0.0381183
chr2:223596740-223596810	AGGAAAACCATGGGCAAGCATA	22	88	0.85907	SCG2	Promoter	Yes	No	0.197177
chr2:223758506-223758558	ATAACACAGACACATAATAATTATAA	26	52	1	AP1S3	UTR	No	No
chr2:223875385-223875415	AAAAAAAAAACCCAC	15	90	0.927086	WDFY1	UTR	Yes	No	0.0621105
chr2:223974716-223974749	AAAAAAACAAA	11	154	0.792212	SERPINE2	Promoter	Yes	No	0.00543112
chr2:224039063-224039187	CCGCGCAGCCGGGACTCA	18	144	8.6271e-15	SERPINE2	UTR	No	No
chr2:224665347-224665409	GAAAAGAGAAATACATATTGCCCACTTATCCA	64	96	0.728913	None	Promoter	No	No
chr2:225652178-225652231	ATTGACTGGCCAGACAA	17	68	0.803844	NYAP2	UTR	No	No
chr2:225652974-225653017	AAATGTTAAATGCCTTTATAACT	23	69	1	NYAP2	UTR	No	No
chr2:225703689-225703732	AAACAAAAAAACAACATTTTTC	44	66	1	None	Promoter	No	No
chr2:227009706-227009818	AAAAGAGAAGAG	12	144	0.000324341	None	Promoter	No	No
chr2:227077928-227077982	CCTGGGTGGCCTCGAACT	18	72	0.775384	COL4A4	Coding	No	No
chr2:227094215-227094296	CCCAGGAAGACCAGCAAATCCTGGAAG	81	81	1	COL4A4	Coding	No	No
chr2:227164267-227164352	GCGCAGCCACCTCCCCACC	19	133	0.919686	COL4A4	UTR	Yes	No	0.0615192
chr2:227263901-227263937	TCACCAGGTCCTCCAGGA	36	36	1	COL4A3	Coding	No	No
chr2:227817504-227817534	AATAAGAAAAATATT	30	30	1	CCL20	UTR	No	No
chr2:229357233-229357271	GCCTCCACAGGATAGCAGC	38	57	1	None	Promoter	No	No
chr2:229766842-229766911	CTAAACTATAAGAAAA	16	80	0.838304	TRIP12	UTR	Yes	No	0.0769365
chr2:230013320-230013357	TTCTATTAACAGCTTTCAT	38	57	1	FBXO36	Promoter	No	No
chr2:230466332-230466382	AGAGAAAGCTTTAAGAAAAGAGGTA	25	100	0.888128	SP100	Coding	Yes	No	0.0628078
chr2:230515565-230515629	AAGAAGATG	9	117	0.901894	SP100	Coding	No	No
chr2:230819107-230819137	TCAGATCGCGCACCT	30	30	1	CAB39	UTR	No	No
chr2:230864688-230864752	TGAGTGAGTGAGCGAG	16	128	0.85517	ITM2C	UTR	Yes	No	0.00305023
chr2:230904945-230904973	CCCAGTG	28	28	1	LOC151484	Promoter	No	No
chr2:230906867-230906899	TCTTCAGCCCCTCAGT	32	32	1	None	Promoter	No	No
chr2:230984434-230984484	AAAGACCCTTTTTCCAAATAAGGTC	25	50	1	SPATA3-AS1	UTR	No	No
chr2:230985832-230985868	GAGAGAGAGAGG	36	144	0.873166	SPATA3-AS1	UTR	No	No
chr2:230987451-230987524	AGGACCAGGGCCAGGGCC	18	90	0.875608	SPATA3-AS1	UTR	No	No
chr2:231037762-231037866	GGGCGGCG	8	112	9.84772e-68	C2orf72	Coding	No	No
chr2:231038097-231038192	CCGTCCAGGCGGCCGCCTGCAGGG	24	120	0.92222	C2orf72	Coding	Yes	No	0.0506662
chr2:231387870-231387911	GCCTCA	6	114	0.928189	None	Promoter	No	No
chr2:231399892-231399956	CCCAGCCCCCTCCACAG	17	102	0.916481	B3GNT7	UTR	Yes	No	0.0325676
chr2:231401546-231401667	ACTTTGGTTTTGGTTTTGACCTGACTTGAATTGCTGGAT	39	156	0.785062	B3GNT7	Promoter	Yes	No	0.0349921
chr2:231454847-231454888	AAAAAAAAAAAAACAAACAAC	21	168	0.821846	NCL	UTR	Yes	No	0.0466015
chr2:231455402-231455489	CCAAAGCCTCCCCGGCCTCCGCCA	24	120	0.904379	NCL	Coding	Yes	No	0.00698556
chr2:231460682-231460781	TCTTCA	6	150	0.837094	NCL	Coding	Yes	No	0.0741004
chr2:231461801-231461933	TGCTTTGCCTGGTGTGGCTAAC	22	154	9.62154e-23	NCL	Coding	No	No
chr2:231711937-231711983	GAGGAAGAAGGTGGAG	16	112	0.775441	PTMA	Coding	No	No
chr2:232336640-232336667	CCGCCTGCC	18	54	0.904372	DIS3L2	UTR	Yes	Yes	0.000538277	1	1	1	0.162978	Muscle - Skeletal
chr2:232382833-232382867	AAACAAATAAATAATAA	34	51	0.728913	ALPP	UTR	No	No
chr2:232386203-232386283	CCTAGCAATCAGATACAAAAAAGAATATAGCGGCCATCAC	80	120	0.728913	ECEL1P2	UTR	No	No
chr2:232487731-232487808	GCCCGAGCGGGTCGGT	16	112	0.0764906	ECEL1	UTR	Yes	No	0.0022764
chr2:232543589-232543640	TGACCATCCTCATGGTCG	54	54	1	CHRNG	Coding	No	No
chr2:232860439-232860486	ATATATATATATATAC	16	64	0.0452899	GIGYF2	UTR	No	No
chr2:233470132-233470176	CTCCTCC	7	84	0.9131	DGKD	UTR	Yes	Yes	0.000133408	1	1	1	0.211546	Skin - Sun Exposed (Lower leg)
chr2:233470792-233470894	GCCGTGGCTTCTCTTTGGCTCCCAAAGAGAAGGACAGTGTTGGGAGTATCT	51	153	0.892856	DGKD	UTR	Yes	No	0.00800824
chr2:233472234-233472289	AGAATGCCATT	11	66	1	DGKD	Promoter	No	No
chr2:234495139-234495169	TTTTTTTATTTTTAT	15	165	0.821513	ARL4C	UTR	Yes	No	0.0452858
chr2:234496971-234497008	CTGCTCCCGCTC	12	60	0.923428	ARL4C	UTR	Yes	No	0.0188178
chr2:234915075-234915106	ATTTTTATTTTGTTT	30	30	1	None	Promoter	No	No
chr2:234951938-234952004	CCCCCG	6	156	2.63418e-37	SH3BP4	Promoter	No	No
chr2:235494520-235494591	CCCGCGCCTCCTCCG	15	90	1.45345e-06	AGAP1	UTR	No	No
chr2:235494620-235494678	CGCGGGG	7	70	5.95352e-39	AGAP1	Promoter	No	No
chr2:236131809-236131843	TTGTTGTTTTTTGTTTT	17	153	0.769003	AGAP1	Promoter	Yes	No	0.00251129
chr2:236194387-236194459	ATCTTTACTATTAGAAGTGTAGTG	24	120	0.803957	ASB18	Promoter	No	No
chr2:236324660-236324722	TTTCTTTTTTGCCTTTTTCCC	21	84	0.823614	IQCA1	Coding	No	No
chr2:236380591-236380633	CTTCTTTGCCTTTCTTCCCTTT	44	44	1	IQCA1	Coding	No	No
chr2:236569884-236569920	AGCCAGCCC	9	144	1	ACKR3	UTR	Yes	No	0.0604978
chr2:236609789-236609835	TTTGCTTGGTCCTTTGGTTTTTG	23	115	0.876929	None	Promoter	No	No
chr2:237334591-237334633	ATCAGGTACCGACTTGTACTG	42	42	1	COL6A3	Coding	No	No
chr2:237336406-237336487	GTCACAGGCTTTGTTGTGGTG	21	105	0.803919	COL6A3	Coding	No	No
chr2:237487339-237487378	CGCCCTGACCTGA	26	39	0.838141	MLPH	UTR	Yes	No	0.00145485
chr2:237763409-237763451	AGAAAA	6	54	0.904471	LRRFIP1	Coding	Yes	No	0.080998
chr2:237842618-237842730	TTAAAAGTAAGATTAACATTTAAGTCTGCATTTTCA	108	108	1	RBM44	UTR	No	No
chr2:238098559-238098671	CATAGGACCGCCCA	14	154	0.000358922	UBE2F-SCLY	UTR	No	No
chr2:238133573-238133677	TTCCTTTTCTTTCTTTCTTTC	21	147	0.550052	ESPNL	Promoter	Yes	No	0.00470522
chr2:238159106-238159156	GCGCCCGCAAGGAGCC	16	64	0.000335909	ERFE	Coding	No	No
chr2:238162751-238162805	CCCCAGGGCCCCCCAGG	17	68	1	ERFE	Coding	No	No
chr2:238163998-238164107	GGTGAGTGCCGGCCGCGCGGGAGCCCG	27	108	0.546883	ERFE	Coding	No	No
chr2:238231774-238231805	AAAAAAAC	8	32	0.728913	LOC643387	UTR	No	No
chr2:238239614-238239697	CGCCCGCCCGCCCCGCAGCACCACGG	26	104	0.00961743	HES6	Coding	No	No
chr2:238239916-238239980	CGGGGAGCGGCGGGGA	16	80	0.16036	HES6	UTR	No	No
chr2:238329015-238329087	AAGGAGAAGGAC	12	96	0.922397	TRAF3IP1	Coding	Yes	No	0.0390741
chr2:238450995-238451097	CGCTCCAAACCCGAACCTCTCAGTGTGGAATGAA	34	170	2.584e-05	ASB1	UTR	No	No
chr2:238511478-238511587	GTCTGGAGCTGGCAGGCGTGGGGGGCCCCTCTGAAGATCGGGAGTGTGATGACCCT	56	168	0.873249	LINC01107	UTR	No	No
chr2:238744057-238744096	TTTTACTTTTTCAAAAATTA	40	40	1	None	Promoter	No	No
chr2:238918914-238918949	ATATATATATATGGATGG	36	36	1	LINC01940	Promoter	No	No
chr2:238922270-238922319	AGGCTTTATCTGAAAG	16	48	0.775269	LINC01940	UTR	No	No
chr2:239800637-239800760	AAATGGACCAATCAGCACTCTGTA	24	144	1	LOC150935	UTR	No	No
chr2:239973550-239973613	ACGATCAGCTTCAAGGAGGGA	21	84	0.88837	NDUFA10	Coding	Yes	No	0.123713
chr2:240025166-240025230	CCACCCCG	8	96	0.900144	NDUFA10	Coding	Yes	Yes	1.00031e-05	153	101	121.677	1.80876e-14
chr2:240028957-240029042	CAGTATATGCATTATCC	17	85	0.933468	OR6B2	Promoter	Yes	No	0.328406
chr2:240029352-240029408	AGTTCTGTAGGTTTGTTAAATTTAACTT	56	84	1	OR6B2	Promoter	No	No
chr2:240464533-240464615	CGTGTTAACGCCTGTGTGTCG	42	84	0.724309	GPC1	Coding	Yes	No	0.0246193
chr2:240740193-240740303	GGGTGAGGGAGGGGGACACAGGCAGGGTAGGGGCAGAGAGAGGCTCACACCTGGTG	56	168	0.901473	KIF1A	Coding	Yes	No	0.00122055
chr2:240886332-240886440	TACAATTCTACCTGAGACTTGGGTGGGGACACAGA	35	140	0.849881	C2orf54	UTR	No	No
chr2:240998784-240998880	GTCCCGCCAGCGCCCC	32	128	0.0408323	SNED1	Promoter	No	No
chr2:241093793-241093838	TGGCTTCCTTGAAAATACTCAAA	46	46	1	SNED1	UTR	No	No
chr2:241096004-241096130	TCCTCA	6	144	2.3924e-21	MTERF4	Coding	No	No
chr2:241097136-241097247	ACTACGCTAATCACGCTACCAGTCATTCTCACCTGAA	37	148	0.849849	MTERF4	UTR	No	No
chr2:241106657-241106700	CCTGGGCCACATCACTCAGGCT	44	66	1	PASK	Coding	No	No
chr2:241196346-241196378	GCAGCTGGGGATTGGG	32	32	1	ANO7	Promoter	No	No
chr2:241350101-241350153	GATGCAGGCGCA	12	60	0.849719	SEPT2	Coding	Yes	No	0.144946
chr2:241508337-241508419	CCCGGTGCCCCCGC	14	140	0.508078	STK25	Promoter	Yes	No	0.00374469
chr2:241686621-241686655	GCCGCGGCGCACCCACCC	36	36	1	DTYMK	Coding	No	No
chr2:241768357-241768420	GGGCAGCGG	9	99	0.783714	D2HGDH	UTR	Yes	No	0.0278645
chr2:241799080-241799122	CTCCTGCTCCTCCTGGCCCGGA	44	44	1	GAL3ST2	Coding	No	No
chr2:241799150-241799186	CACCATAAGTCCTGCCCC	36	36	1	GAL3ST2	Coding	No	No
chr2:241810983-241811012	GTGAGGGCCTGTGCT	30	30	1	NEU4	UTR	No	No
chr2:241817237-241817283	GGGCAGGGTGG	11	44	1	NEU4	UTR	No	No
chr2:242159345-242159388	CAGACCAAACCAATG	45	45	1	LINC01881	UTR	No	No
chr3:491194-491251	AAAAAAAATAAAAT	14	84	0.865905	None	Promoter	No	No
chr3:3056768-3056824	TTGACATGTACAGTATGTT	19	76	0.910894	CNTN4	UTR	Yes	No	0.0536966
chr3:3149029-3149059	ATTTCAGCTGCTATA	30	45	1	TRNT1	Promoter	No	No
chr3:3150739-3150785	TAATGTTATGTTTACTTAGGTAT	46	46	1	None	Promoter	No	No
chr3:4066145-4066188	CTCCCCCAGCAACA	42	70	1	None	Promoter	No	No
chr3:4338716-4338816	TATGTATACCTAGTACAGAGACTCTCA	27	162	0.888377	None	Promoter	No	No
chr3:4350177-4350224	TTTTTTAGTATTAAAAAATCACCA	24	48	1	None	Promoter	No	No
chr3:4350317-4350446	TGTGTGTGTATAAT	14	140	2.98384e-51	None	Promoter	No	No
chr3:7519883-7519911	GCTGGCT	7	28	1	GRM7-AS1	UTR	No	No
chr3:8222192-8222252	AAGAGCTGGATGATTCTTGAGGCTTTGCTG	30	90	0.866824	LMCD1-AS1	UTR	No	No
chr3:8573878-8573918	AAAAAAAAAAAAG	13	156	0.866268	LINC00312	UTR	Yes	No	0.00257761
chr3:8877774-8877883	AAGGAAAGAAAGGAAGAGGGGA	22	132	0.870379	RAD18	UTR	Yes	No	0.00317213
chr3:9499063-9499093	TCACAGTTAGGGGGG	30	30	1	LHFPL4	UTR	No	No
chr3:9731753-9731824	GCCGCCGCCGCT	12	96	0.949669	BRPF1	UTR	Yes	No	0.010431
chr3:9810314-9810389	CACCCACCCCCACGGCCCCCCGCA	24	96	0.775384	TTLL3	Coding	No	No
chr3:9866391-9866436	TCAAAATCAACTGCAATTTAGTT	46	46	1	CIDEC	Promoter	No	No
chr3:9902798-9902830	GGGCAGGCCGGGGCCA	32	32	1	IL17RE	Promoter	No	No
chr3:10006192-10006235	GTCCAAGCTGAGAA	42	42	1	EMC3-AS1	UTR	No	No
chr3:10141886-10142006	GGCGCGGAGGAGTCC	15	135	2.46018e-24	VHL	Coding	No	No
chr3:10260374-10260474	CCAGCCAGGAGAGAAGGA	18	126	0.922371	TATDN2	Coding	Yes	No	0.000984308
chr3:10285455-10285514	CCTCTCCCTCCTCCTTTCCC	20	120	0.838366	LINC00852	UTR	No	No
chr3:10940983-10941015	ACTTTATTTATGTATT	32	32	1	SLC6A11	Promoter	No	No
chr3:11263684-11263734	TAAAATGAAATATAAAA	17	119	0.866846	HRH1	Promoter	Yes	No	0.0225245
chr3:11557925-11557962	ACAGTAAAAAAAACAAAA	36	36	1	VGLL4	UTR	No	No
chr3:12004733-12004781	GCCGCCGCCCGC	12	84	9.73283e-20	SYN2	Coding	No	No
chr3:12187452-12187496	CTTCCTCCT	9	63	0.887667	SYN2	Coding	Yes	No	0.00508977
chr3:12287784-12287894	CGCCCC	12	150	1.98575e-19	PPARG	Promoter	No	No
chr3:12434416-12434501	TTTCCTTCTTCCTCCCTCCCTTCCATCCC	29	116	0.904224	PPARG	Promoter	Yes	No	0.0528094
chr3:12539775-12539802	TTTTTAT	7	63	0.884061	TSEN2	Promoter	Yes	No	0.233078
chr3:12557026-12557085	CGGCGTGCGC	10	70	0.954867	MKRN2	UTR	Yes	Yes	1.76668e-07	1	1	1	0.0985494	Adrenal Gland
chr3:13315733-13315776	AAAAACAAAAA	11	88	0.874583	NUP210	Promoter	Yes	No	0.0502525
chr3:13571321-13571357	AGGGCAGAAGCTGGGGCA	18	36	1	FBLN2	Coding	No	No
chr3:13650687-13650786	GAGGCGGTACTGACCGGTGC	20	120	0.935041	LINC00620	Promoter	Yes	No	0.267147
chr3:13880109-13880197	CCCCCGCCCCTCCCT	15	135	0.909631	WNT7A	Promoter	Yes	No	0.00598984
chr3:15256289-15256397	TTCTGCCCTGTCTCCTATAGAAATACAAAGATTATCAAAAGTGAGTATTGACAA	54	108	0.823452	SH3BP5	Coding	Yes	No	0.0295212
chr3:15381017-15381060	AAAAAAAGAAAAAA	14	140	0.35475	None	Promoter	No	No
chr3:15498469-15498518	CACACACGCA	10	150	0.126618	COLQ	Coding	Yes	Yes	6.94142e-11	32	31	31.4921	0.00108557
chr3:15521709-15521773	TGTTTGTGTGTGTGTG	16	144	0.56249	COLQ	Promoter	Yes	No	0.00159697
chr3:15974376-15974411	TGTTTGTTTTGTTGTTGT	36	54	1	None	Promoter	No	No
chr3:16232076-16232116	ATTCTCCAAA	10	40	1	GALNT15	Promoter	No	No
chr3:16258848-16258880	AAATAATTTGATTTAG	32	32	1	DPH3	UTR	No	No
chr3:16604769-16604865	GGGGCGGAGGCGCGTGGGAGTGGGGGA	27	162	0.745045	DAZL	Promoter	Yes	No	0.00418641
chr3:20012144-20012214	AGTGATGGTGATGGTGGAGGCAGA	24	120	0.849865	PP2D1	UTR	No	No
chr3:20040322-20040390	GGGGGAGGGAGGGCGAG	17	136	0.00308807	KAT2B	UTR	No	No
chr3:20040492-20040556	GGGGCCGGGCCA	12	96	3.5843e-07	KAT2B	Coding	No	No
chr3:20160600-20160656	AATGGATTTTATTTTAAGAGAAACAGGA	56	84	1	SGO1	UTR	No	No
chr3:21958860-21958914	AAATCATTGAAGATAAAAG	19	76	0.775384	ZNF385D-AS2	UTR	No	No
chr3:23271533-23271669	CTGATTGGTCCATTTTACAGAGAG	24	168	4.88065e-13	None	Promoter	No	No
chr3:23980745-23980847	TGTATATA	8	152	0.00033602	NR1D2	Promoter	No	No
chr3:24119859-24119912	CACACACGCACACG	14	112	0.859149	THRB	UTR	No	No
chr3:25597127-25597152	ACAGGACTATTGT	13	26	1	RARB	UTR	No	No
chr3:25719143-25719177	TAATCATGAATAGCATT	34	34	1	NGLY1	UTR	No	No
chr3:25862947-25862992	TCTTACTTACAAACA	15	45	1	LINC00692	UTR	No	No
chr3:27372347-27372390	CAAAAACAAACAAA	14	56	0.82356	SLC4A7	Promoter	Yes	No	0.656272
chr3:27385876-27385928	TTGTCATCTTTTTTCTTT	18	90	0.849865	SLC4A7	Coding	Yes	No	0.0184171
chr3:28010140-28010174	AAACAAAAAAAAAAACA	17	153	0.914837	None	Promoter	No	No
chr3:29434786-29434828	CAGCACAACAGCAG	42	42	1	RBMS3	Coding	No	No
chr3:30469877-30469927	AATACCAATAACATTTATTTATTTA	50	75	1	None	Promoter	No	No
chr3:31161740-31161809	ACACATATAC	10	150	0.751288	MIR466	Promoter	No	No
chr3:31201039-31201109	GAGGCAGAGAGAAAGAGA	18	162	0.779814	None	Promoter	No	No
chr3:31637807-31637857	TTTTTTGTTTTTGGTTTTGTTTTTG	25	75	0.803881	STT3B	Promoter	No	No
chr3:31711059-31711112	AGACTAGTAAGTTTC	30	90	0.768153	OSBPL10-AS1	UTR	No	No
chr3:32169013-32169135	CTCTAC	6	126	5.6278e-08	GPD1L	Promoter	No	No
chr3:32391802-32391849	CCCCGCCCCCGCCAGC	16	48	0.823441	CMTM7	Promoter	Yes	No	0.238747
chr3:32814710-32814739	TCTTTCTTTTCTTTT	30	30	1	None	Promoter	No	No
chr3:32814952-32814978	TATGGTAAAAAAT	26	26	1	None	Promoter	No	No
chr3:32818009-32818064	CCTCGTCCGCTCTCGCCTCCTCCCTCCT	56	84	0.451476	TRIM71	Promoter	No	No
chr3:32818620-32818683	CCCGTCGGCCCTGCCGCTCC	40	80	0.775382	TRIM71	Coding	No	No
chr3:33114005-33114074	TCCTTTTCCCTTCCTTCGTCCCTC	24	120	0.879101	CRTAP	UTR	Yes	No	0.0909399
chr3:34436122-34436170	CTTTTCTTTTTCTTTCTTTTTTTT	24	168	0.69011	None	Promoter	No	No
chr3:35639945-35639993	GTCGGACCCACAGACG	16	48	0.775269	ARPP21	UTR	No	No
chr3:36713103-36713152	TTCTAATTTTAGCCA	15	105	0.8498	DCLK3	UTR	Yes	No	0.0997616
chr3:36739821-36739941	AAGGGCCAGGTTTGCTGCCCATGAAACACCAACAAGAGGCAGGAACATTCCAGAACTTTG	60	120	0.728913	DCLK3	Promoter	No	No
chr3:36856293-36856334	TCTTCC	6	150	0.892371	TRANK1	Coding	No	No
chr3:37050703-37050759	ATACAAAGTGTGAT	14	98	0.892201	MLH1	UTR	Yes	No	0.0177001
chr3:37862100-37862203	CGCGCCCCCGCGC	13	117	1.48755e-42	CTDSPL	Promoter	No	No
chr3:37981112-37981142	AAAAAAGAAA	10	150	0.0193611	CTDSPL	UTR	No	No
chr3:37983282-37983336	ATATCT	6	78	0.96348	CTDSPL	UTR	Yes	No	0.00377397
chr3:38020282-38020320	GAGCTGGACTGCACCTTCAG	40	40	1	PLCD1	Coding	No	No
chr3:38414924-38414953	AATATTTAAAACTCA	30	30	1	XYLB	UTR	No	No
chr3:38451620-38451650	CAAAAA	6	66	0.687065	ACVR2B-AS1	UTR	No	No
chr3:38723472-38723508	CTCAGGATCTTC	36	36	1	SCN10A	Coding	No	No
chr3:39100365-39100425	CCAGGTGGTAGAGCA	60	75	1	GORASP1	Coding	No	No
chr3:39189207-39189243	CCTCAGCCAGAT	36	36	1	XIRP1	Coding	No	No
chr3:39527408-39527454	CCTTTTTTTTTCTTTT	16	96	0.320378	MOBP	UTR	Yes	No	0.00193342
chr3:39527502-39527552	GCAACCTCAGCTCACT	16	64	0.823666	MOBP	UTR	No	No
chr3:40309721-40309805	CGCCTCTTCCTCTCGCCCCCT	21	105	0.906806	EIF1B	UTR	Yes	No	0.0215344
chr3:40391281-40391337	TGAGATTATTTTTAAATGAAATATTCTA	56	56	1	ENTPD3-AS1	UTR	No	No
chr3:40391678-40391715	AAAAAAAAAAAAGTAAAAC	19	152	0.792051	ENTPD3-AS1	UTR	No	No
chr3:40462097-40462209	AAGGCTCCAGCCCAG	15	135	3.38431e-21	RPL14	Coding	No	No
chr3:40490665-40490767	TTATGATTTACTAAATATAATTTCTC	26	130	0.909024	ZNF619	Promoter	Yes	No	0.0419715
chr3:41240518-41240542	AACTTTATCCTG	24	48	1	CTNNB1	Promoter	No	No
chr3:42594490-42594534	TTCAAAAGCAATAGAATAATCT	44	44	1	SS18L2	Coding	No	No
chr3:42600910-42600979	GCCCCTGCCCTC	12	96	0.749832	SEC22C	UTR	Yes	No	0.11385
chr3:42866152-42866193	TTTTTTTC	8	144	0.00331253	ACKR2	UTR	No	No
chr3:42872516-42872610	GACCAACCGTGACAAAATGTAAACATCAAGTATGTGAAGGCAAAGGG	94	141	1	CYP8B1	UTR	No	No
chr3:42872873-42872910	GGAAGAGGCAGGGGTTCAG	38	38	1	CYP8B1	UTR	No	No
chr3:42942839-42942966	ACAAATTATATTTAAAT	17	119	3.72212e-49	KRBOX1	Promoter	No	No
chr3:43057878-43057980	TATTATACAGTATTTCTTATA	21	105	0.018431	FAM198A	Promoter	No	No
chr3:44241879-44241916	GGCCCCACTTCCGCTTAC	18	36	1	TOPAZ1	Promoter	No	No
chr3:44443509-44443563	GGAGATCGAGACCATCCT	18	54	5.71611e-129	ZNF445	UTR	No	No
chr3:44482142-44482171	AAAGAAAAAAAAAA	14	140	0.525484	None	Promoter	No	No
chr3:44644857-44644912	AATAAAAATAAAAATATT	18	72	0.82356	ZNF197	UTR	No	No
chr3:44729686-44729723	GGGGAGCGCCGC	24	48	0.85699	ZNF501	UTR	Yes	Yes	2.32375e-05	1	1	1	0.900339	Brain - Hippocampus,Colon - Sigmoid
chr3:44736947-44736981	TTCTCTTTACTTTTTTT	34	153	0.838366	ZNF501	UTR	No	No
chr3:44866040-44866090	TTTGGTTTTTTTGGGTTTTTTGTTT	25	150	0.740369	TMEM42	Promoter	Yes	No	0.0364885
chr3:45035930-45035986	GGGCAGGGGCCGCGGGAGGCCGGGAGGA	56	56	1	CLEC3B	UTR	No	No
chr3:45083913-45083950	AAAAAAAAAAAG	12	156	0.875746	CDCP1	UTR	Yes	No	0.0241845
chr3:45680702-45680790	CCAGGCACAGTGGCTCACGCCTGTAATC	28	84	7.75221e-10	LIMD1	UTR	No	No
chr3:45902791-45902825	GGCCCACTTCATTCTGA	34	51	0.728913	CCR9	UTR	No	No
chr3:46374876-46374930	CGTAAGGATGGGAAGGAGGGAGGTATT	54	81	1	CCR5	UTR	No	No
chr3:46566220-46566275	GGCTGTTTACACCGCAGA	18	90	0.873463	LRRC2	UTR	Yes	No	0.0249591
chr3:46669017-46669046	TTTATT	6	78	0.926003	ALS2CL	UTR	Yes	No	0.00646626
chr3:46693702-46693768	CCCCGCCCCCTGCCAG	16	80	0.862638	ALS2CL	Promoter	Yes	No	0.00692159
chr3:46857774-46857889	AGGAAGGGAAGGAAGGAGAAAAGGAAGAAAAAAGAGGA	38	152	0.633516	MYL3	UTR	Yes	No	0.0252826
chr3:47002084-47002153	GCAGCTGCA	9	108	0.870622	NBEAL2	Coding	Yes	No	0.00124666
chr3:47002784-47002911	TGGGGCAGGGGCGCTGAGGAGGGGCCGGGCT	31	124	4.0112e-21	NBEAL2	Coding	No	No
chr3:47013696-47013763	TATTTTACCTTGCTGAT	17	68	0.932646	NRADDP	Promoter	Yes	No	0.00871573
chr3:47410653-47410690	GCCCCATCCTCA	24	48	0.82356	PTPN23	Coding	Yes	No	0.989691
chr3:47417268-47417328	CAGCCCCTCTGCCCACCTC	19	76	0.803844	SCAP	Coding	No	No
chr3:47537664-47537719	TGTTGTTTTGT	11	66	0.0773163	None	Promoter	No	No
chr3:47577171-47577208	TCATCCTCCTCT	12	36	1	CSPG5	Coding	No	No
chr3:47578813-47578940	GCCGCTGCC	9	135	4.27597e-99	CSPG5	Promoter	No	No
chr3:47636043-47636135	TTCACTATCCTGTTCATT	18	108	1	SMARCC1	Coding	Yes	No	0.0400293
chr3:47735987-47736034	TGAAGTGATCGTGTCTATTATTACC	25	75	1	SMARCC1	Coding	No	No
chr3:48301594-48301665	CCCTCGGAAGCCGGCCTGGGCG	44	132	0.385216	NME6	UTR	Yes	No	0.0359111
chr3:48306418-48306453	AAAACAAAACAA	12	36	1	SPINK8	Promoter	No	No
chr3:48416385-48416432	CCCGGCCACCTCCACCCCACTGGC	24	48	1	PLXNB1	Coding	No	No
chr3:48430032-48430084	CCCCTGCTCACCG	13	65	0.82356	PLXNB1	Promoter	No	No
chr3:48468965-48469089	GGACACACACAGCACACATGGGGCGTAAGGAACCGCGCCT	40	120	0.90668	SHISA5	UTR	Yes	No	0.0522315
chr3:48504229-48504310	GGGAGGAGGA	10	150	0.00430315	SHISA5	Promoter	No	No
chr3:48562636-48562729	ATGTGGCAGCGTCCAGACACTGTATGCCCAG	31	124	0.803919	UCN2	UTR	No	No
chr3:48568449-48568546	GGGGGCCCTCTGTGGGAGCA	20	140	0.913089	COL7A1	Coding	Yes	No	0.00766986
chr3:48572980-48573022	CTTGACCCCCAGAACCCAACA	42	63	0.728913	COL7A1	Coding	No	No
chr3:48575066-48575111	GGGTCCAGG	9	45	0.775384	COL7A1	Coding	No	No
chr3:48630572-48630608	CATGCCCACACC	36	36	1	SLC26A6	Coding	No	No
chr3:48636063-48636127	GGTGGGCGTCAGTGCTGTTG	40	60	0.775269	CELSR3	Promoter	No	No
chr3:48669480-48669530	ACAGGACTGTCTA	13	65	0.775384	LINC02585	Promoter	No	No
chr3:48682128-48682190	GTGGGATCTGGGAAGATGGAA	21	63	1	NCKIPSD	Coding	No	No
chr3:48917784-48917817	TTTATTTTATTTTATTT	17	85	0.904379	ARIH2OS	UTR	Yes	No	0.0172761
chr3:48924682-48924720	TTTATTT	7	56	0.830262	ARIH2	UTR	Yes	No	0.0524031
chr3:49108115-49108155	AAAATTACAATGTTTAGAAT	40	40	1	USP19	UTR	No	No
chr3:49109133-49109169	CCTCAGCCACCAGCTCCT	36	36	1	USP19	Coding	No	No
chr3:49162226-49162264	CCTACTGTCCTGAATGGGG	38	38	1	CCDC71	Promoter	No	No
chr3:49176205-49176259	GACACAGAGAGAATAGAGAGGATGGGG	54	54	1	KLHDC8B	UTR	No	No
chr3:49357107-49357140	AAAAAAAAGAA	11	143	0.716483	GPX1	Promoter	Yes	No	0.0310338
chr3:49650789-49650870	GCCCCCTGCCCACCAAGGCCA	21	84	0.873249	BSN	Coding	Yes	No	0.0031277
chr3:49652682-49652808	GAGGAGCAGCTGCGGGAGCAA	21	147	4.15099e-35	BSN	Coding	No	No
chr3:49656893-49656981	GCAGCAGCACCTGCAGCT	18	126	0.879141	BSN	Coding	Yes	No	0.151874
chr3:49662382-49662418	GGCCCCGCCCTCCCGGAG	36	54	1	BSN	Coding	No	No
chr3:49718209-49718253	CAGCGGCGG	9	72	0.873416	AMIGO3	Coding	No	No
chr3:49811365-49811413	CTCTTCCAGTGG	48	60	1	UBA7	Coding	No	No
chr3:49828189-49828246	AAAAAGAAAGAAAAAAAAA	19	152	0.506558	TRAIP	Promoter	Yes	No	0.0351601
chr3:50116685-50116731	ATGTTGGAGGTATGCCTGTCCAA	46	69	1	SEMA3F-AS1	UTR	No	No
chr3:50358504-50358552	GGAGCAGCAGCGCCAGCAGCAGCA	48	48	1	TMEM115	Coding	No	No
chr3:50581435-50581486	GGCAGTATGGTCCAATA	51	51	1	HEMK1	UTR	No	No
chr3:50617084-50617137	GGAGTGGG	8	128	1.45335e-08	MAPKAPK3	Promoter	No	No
chr3:51391322-51391398	CGCCGCCTCCGCCGC	15	105	0.373582	RBM15B	UTR	Yes	No	0.0272373
chr3:51403348-51403397	TCATCATCATCT	12	72	0.866913	DCAF1	Coding	No	No
chr3:51666785-51666895	TCCTTGGAGCTCTCTTCCCTAGGAATTAGTGTGTGGAGTCTCTATATGCTTGTGA	55	110	0.775269	RAD54L2	UTR	No	No
chr3:51704059-51704094	AGCAGACTCTCC	36	36	1	TEX264	UTR	No	No
chr3:51763135-51763234	ATTGTTTTTATGGGTATTATGGGAGCTCCCCCTAGTTAACCATCTTGCTA	100	150	1	None	Promoter	No	No
chr3:51989031-51989067	TGCCTGCCCTGCCCAGTG	36	36	1	ACY1	Coding	No	No
chr3:51993818-51993872	GCCTTG	6	90	0.637675	RPL29	Coding	Yes	Yes	0.000279078	4	5	4.44444	0.0184313
chr3:52056235-52056310	CCCGCCCCGGTGCCTGCGCTCGGAC	25	125	0.0413446	DUSP7	Coding	No	No
chr3:52202535-52202577	CAGACTCCAGATGGAACACAG	42	42	1	ALAS1	Coding	No	No
chr3:52404477-52404513	CGTCATCCTCAT	12	36	1	BAP1	Coding	No	No
chr3:52410547-52410589	GCGCGCGGCCGTTA	42	42	1	PHF7	Promoter	No	No
chr3:52432899-52432943	ATGCCAAGTGTCACTGTGAAAA	44	44	1	SEMA3G	Promoter	No	No
chr3:52515002-52515039	CTGCACTCAGGAGATTCCAG	20	40	1	STAB1	Coding	No	No
chr3:52689014-52689072	ATGTAGTTCTGATCATTTTCTCCTTGATA	58	58	1	SNORD136	UTR	No	No
chr3:52832637-52832773	AGGGAGAGGGGTTTTGAGGTCCCTAGTGCAGTGC	34	170	8.51669e-05	MUSTN1	Promoter	No	No
chr3:53087956-53088032	AATTCTGGAAATAACAGTCTTTGAACTAGGTGAAAGGA	38	76	0.728913	RFT1	Promoter	No	No
chr3:53882020-53882089	CTTCTCGCCGCCCTGCTCCTTCTC	72	96	0.728913	ACTR8	Coding	No	No
chr3:54639031-54639155	GCAGAGATAAGAGGTTGGGGCGTGGAAATAAGGGATTGGGGC	42	126	0.901663	ESRG	UTR	Yes	No	0.0271883
chr3:54918323-54918358	TTTTTTTTC	9	153	7.83014e-17	LRTM1	UTR	No	No
chr3:55074207-55074247	ACTGACTGAGATGTTCTCTT	20	40	0.96748	CACNA2D3	UTR	Yes	No	0.000682176
chr3:55699427-55699475	GATGGTGGTGGT	12	156	0.428689	ERC2	Coding	Yes	No	0.00996255
chr3:56557249-56557289	TGGGGTAAGCAGGGGTAAGC	20	60	0.830464	CCDC66	Coding	Yes	Yes	2.0167e-06	118	101	108.84	2.88441e-05
chr3:56621159-56621200	AAAAAACAACAAAA	14	70	1	FAM208A	UTR	Yes	No	0.024399
chr3:57074552-57074586	ATCAATCGATCA	36	36	1	SPATA12	UTR	No	No
chr3:57076498-57076548	TGGTTCTCTGCCCCCTCTCCTCCAA	50	50	1	None	Promoter	No	No
chr3:57079304-57079406	GGCCGGGCGGGGCACGGGGGCGGGGA	26	130	4.34096e-06	ARHGEF3	Promoter	No	No
chr3:57093713-57093759	TCTGTTGAGGTGGTC	15	60	0.775384	IL17RD	UTR	No	No
chr3:57560303-57560341	TTTTTG	6	78	0.299653	PDE12	UTR	Yes	No	0.00834582
chr3:57562542-57562597	TTGCATTTTTCTAGTACAT	19	76	0.849719	PDE12	UTR	Yes	No	0.305923
chr3:57597230-57597272	AGAGGGAGGAAGAA	42	42	1	ARF4	UTR	No	No
chr3:58319782-58319816	TTTTGTTTCCCATTTTT	34	34	1	RPP14	UTR	No	No
chr3:58502820-58502856	TTGGAGAAATACACGTAC	36	36	1	KCTD6	Promoter	No	No
chr3:62481815-62481859	TTGGGTAGGTTCACA	45	45	1	CADPS	Coding	No	No
chr3:62557362-62557410	TTGAGGGTCGGTGGGCACCTGGCC	48	48	1	CADPS	Coding	No	No
chr3:62874808-62874916	CCGGCGCCGCCG	12	132	1.46913e-60	CADPS	Coding	No	No
chr3:63102746-63102780	AGAGAAAATCGGATCCA	34	51	0.728913	LINC00698	UTR	No	No
chr3:63125399-63125437	TTTGGTTTT	9	135	0.249481	LINC00698	Promoter	Yes	No	0.195699
chr3:63749415-63749441	GGCCTCCCAAAGT	26	26	1	None	Promoter	No	No
chr3:63995969-63996005	CTCTTCCTCCTC	36	144	0.849798	ATXN7	Coding	Yes	No	0.101647
chr3:64002489-64002559	TGTGACTGCGCGTGTG	16	80	0.838366	ATXN7	UTR	No	No
chr3:64012040-64012082	TGGTAGGGATCATTTAAAAAA	21	42	0.699134	PSMD6-AS2	UTR	No	No
chr3:64516944-64517000	ATATATGT	8	152	0.791069	ADAMTS9	UTR	Yes	No	0.00277554
chr3:65379375-65379428	GCCGCT	6	54	0.870575	MAGI1	Coding	Yes	No	0.0243295
chr3:66379567-66379615	ATTCTACGCCTTACAGACAGACAG	24	48	0.803731	LRIG1	UTR	No	No
chr3:67404344-67404474	AGAGAGAGAGAATGAGAGAACACAAAAGCAATA	33	165	3.96467e-23	None	Promoter	No	No
chr3:67840070-67840156	GAAAGAAAAAGGAA	14	126	0.752345	SUCLG2-AS1	UTR	No	No
chr3:68731480-68731536	ATATATATTTAA	12	84	2.18087e-25	FAM19A4	Promoter	No	No
chr3:68932407-68932473	GGAGAAGCCCGAAGCTCCTGCG	22	66	0.838304	FAM19A4	UTR	No	No
chr3:69013819-69013855	GAGCGGCCTCAACCCGGC	36	36	1	EOGT	UTR	No	No
chr3:69022933-69022990	AAAAAATAAATGCTTT	16	80	0.898837	TMF1	UTR	Yes	No	0.0706157
chr3:69106252-69106296	AGTTTTATATACATGTTAGCCC	44	66	1	ARL6IP5	Promoter	No	No
chr3:69119860-69119932	TCTTCATCATCATCATCTCCTTCT	24	96	0.849816	LMOD3	Coding	No	No
chr3:71047021-71047103	TGCTGCTGCTGTAAA	15	120	0.914918	FOXP1	Coding	Yes	No	0.0118483
chr3:71244957-71244986	GGAAAAAAGAAAAAA	15	90	0.895757	FOXP1	UTR	Yes	No	0.445441
chr3:71725297-71725429	CGGCGGCGGCGCGGGACCC	19	152	5.42101e-20	EIF4E3	Promoter	No	No
chr3:71996137-71996189	TCTTCCTCCATCCCTTC	51	51	1	None	Promoter	No	No
chr3:72781043-72781071	TTTTTTTCTCTTTT	14	154	0.307647	None	Promoter	No	No
chr3:72782460-72782504	TATGTTCCACAGCTTCTATTTAT	46	46	1	None	Promoter	No	No
chr3:73065103-73065139	AGAAGAGGATGA	12	84	0.823695	PPP4R2	Coding	No	No
chr3:73069261-73069312	CCCCCCCAA	9	144	0.0342137	PPP4R2	Promoter	No	No
chr3:73433931-73433969	ACACACACACAT	36	36	1	PDZRN3	UTR	No	No
chr3:73693730-73693784	ATCCAGTCAAGCTGACACCTAAAAGTA	54	54	1	None	Promoter	No	No
chr3:75620913-75620955	TATTTT	6	42	0.817842	None	Promoter	No	No
chr3:75735488-75735536	TGCATACTTGTAGTCCTAGCTAAT	24	120	0.000244745	None	Promoter	No	No
chr3:77846555-77846613	TATTTCTATTAGATTAAAA	19	57	0.775269	None	Promoter	No	No
chr3:79433905-79433950	ACAACCATCTGATCTTTGACAAA	46	69	1	LOC101927374	UTR	No	No
chr3:79507973-79508006	TCAGCAAAATA	11	33	1	MIR3923	Promoter	No	No
chr3:80602447-80602553	GAGGAAGGGAGG	12	156	2.86963e-12	None	Promoter	No	No
chr3:81873183-81873215	ACATAATTTATAGAAT	32	32	1	None	Promoter	No	No
chr3:83451938-83451980	TTTTTG	6	96	0.916656	None	Promoter	No	No
chr3:84667319-84667365	TCAGGCTCTAGCATCATGCACTG	23	46	1	LINC00971	UTR	No	No
chr3:84695665-84695742	TTGCCTGTTTCTCCCAGCAC	20	100	0.848298	LINC00971	UTR	Yes	No	0.911678
chr3:84958993-84959125	GCTGCCGCCGCCGCC	15	150	9.88139e-29	CADM2	Promoter	No	No
chr3:86962542-86962587	AAAAAAAAATTTAAA	15	105	0.88379	VGLL3	UTR	Yes	No	0.0217903
chr3:86962827-86962937	CAAAATAGGGAAGCCAGCCTTCACTATT	28	140	9.51469e-15	VGLL3	UTR	No	No
chr3:87097147-87097217	ACTTCTTTTCCAAGGGTTTGA	21	63	1	LINC00506	UTR	No	No
chr3:87098235-87098263	CTGCACCCACTGTC	28	28	1	LINC00506	UTR	No	No
chr3:93928786-93928835	ATATAAACAAAC	12	48	0.838243	PROS1	Coding	Yes	No	0.02808
chr3:97010134-97010166	TTTGTTGTGTTTTCAT	32	48	1	EPHA6	Promoter	No	No
chr3:97943324-97943348	ATCCCTAGAAAG	12	36	0.803843	RIOX2	UTR	No	No
chr3:98534941-98534973	TACTGCCTTTGAAAAA	32	32	1	GPR15	Promoter	No	No
chr3:98593377-98593479	CGCCGCACTGGGACCAGGCGCGGAGCCCTCCGC	33	99	0.878866	CPOX	Coding	Yes	No	0.0484303
chr3:99795559-99795613	AGGCCAGCCAGGACCTCCAGGACCCCC	54	81	1	COL8A1	Coding	No	No
chr3:99796134-99796216	AAAAACAAAGAAAACA	16	96	0.823098	COL8A1	Coding	Yes	No	0.0123221
chr3:100323659-100323708	GAAAATTAATATAAAA	16	80	0.888291	TBC1D23	Coding	Yes	No	0.0890597
chr3:100456505-100456579	ATAGAG	18	120	0.433682	LNP1	Promoter	Yes	No	0.00945371
chr3:100456650-100456746	AGAACCAGGGAAGCCAGTAGGGTGGCTCAGTCCAAATTCAAAAGCCTC	48	144	0.823614	LNP1	Promoter	No	No
chr3:100749961-100750003	TAAAAAATTGAAGTTTAAATA	21	63	0.925741	ABI3BP	UTR	Yes	No	0.129715
chr3:101770012-101770045	TTCTTTTTCTT	11	55	0.848116	CEP97	UTR	Yes	No	0.0148307
chr3:101822934-101822979	GTTTTTTGTTT	11	88	0.906787	NXPE3	UTR	Yes	No	0.0710956
chr3:101997791-101997845	ATTATAGAACCATAAGAC	18	54	0.823452	LINC02085	UTR	No	No
chr3:102303206-102303273	CAACTTATAAATATAAATGAA	21	84	0.775441	None	Promoter	No	No
chr3:104630118-104630211	AGGGGAAGCATGCACTTATTCTCATGGCAGG	31	124	0.86684	None	Promoter	No	No
chr3:105366922-105366995	ACCGCTGCC	9	90	0.918123	ALCAM	UTR	Yes	No	0.00264144
chr3:105524990-105525069	TTTATATATATCCACATATACAAATAT	27	81	0.822886	ALCAM	UTR	Yes	No	0.084382
chr3:106838326-106838362	TTTTTGTTT	9	90	0.930117	None	Promoter	No	No
chr3:107247720-107247772	AAATACTTAGCATATT	16	64	1	DUBR	UTR	No	No
chr3:107248863-107248926	ATTGATTGATAAATCCTTATAA	66	88	0.728913	DUBR	UTR	No	No
chr3:107326886-107326919	TGAAAATACCA	33	44	0.838141	DUBR	UTR	No	No
chr3:107710580-107710610	GAAGACGAAGAAGAG	30	30	1	BBX	Coding	No	No
chr3:107928124-107928170	AAAAAACAAACAAAC	45	60	1	LINC00636	UTR	No	No
chr3:108045498-108045554	ATATACATACGTAT	14	70	0.879101	CD47	UTR	Yes	No	0.423061
chr3:108389041-108389077	TTCACCCTCCAG	12	36	1	MYH15	Coding	No	No
chr3:108545688-108545725	ACACAC	6	150	0.875049	None	Promoter	No	No
chr3:108553680-108553711	TCTGTACTTCTTTTC	30	30	1	CIP2A	Coding	No	No
chr3:108755409-108755470	AATAAAAAAAAA	12	144	0.840211	RETNLB	Promoter	Yes	No	0.12356
chr3:108958325-108958389	TGTAAAAAAACAATTCTTTACATATATGTAATA	33	99	0.803843	MORC1	UTR	No	No
chr3:109418198-109418244	ATGTTTTTATTT	12	96	0.101895	LINC01205	UTR	No	No
chr3:110891820-110891858	AAAAAAAAAAAAAAGAAAG	19	152	0.369202	None	Promoter	No	No
chr3:111044879-111044934	TTCTAAATATTCTCATACAATATTATCTC	58	87	0.728913	NECTIN3-AS1	Promoter	No	No
chr3:111652424-111652508	AGTTGGAGTAGAGAGTGGCAG	21	126	0.888364	CD96	Promoter	Yes	No	0.0968428
chr3:112121026-112121090	TAATTCCCTCTTA	13	78	0.879109	GCSAM	UTR	Yes	No	0.131699
chr3:112599538-112599562	GAAACGAACAGA	24	36	1	LINC01279	UTR	No	No
chr3:112601463-112601504	ATAAATATTACTTG	14	42	0.82356	LINC01279	UTR	No	No
chr3:112601677-112601713	AAAAAAAGAAAA	12	156	0.587473	LINC01279	UTR	No	No
chr3:112638140-112638279	CTCCTCTTTTTCTCTTG	17	153	3.66322e-17	CCDC80	Coding	No	No
chr3:112639298-112639330	TCCTTCCTCACCTTGCC	34	34	1	CCDC80	Coding	No	No
chr3:112640923-112640959	CTTTTTCTTCTT	12	84	0.838364	CCDC80	UTR	No	No
chr3:113142155-113142190	TTCTTT	6	150	0.580192	LINC02044	Promoter	No	No
chr3:113171312-113171355	TTTTGTT	7	49	0.712686	None	Promoter	No	No
chr3:113338346-113338392	TATATATCCAGGACTAGCATATAG	48	48	1	None	Promoter	No	No
chr3:113653876-113653917	AAATATACAATGCCATAAGTA	21	42	1	USF3	UTR	No	No
chr3:113746252-113746321	CCGCCGCCTCACGCGCAGCCGCA	23	69	0.539129	NAA50	Promoter	No	No
chr3:113810017-113810054	TTTTTATTTTTT	12	144	0.868933	ATP6V1A	UTR	Yes	Yes	0.000439971	1	1	1	0.0622888	Muscle - Skeletal
chr3:114316397-114316472	AGCATCTGGTTTTGTAATG	19	76	0.838304	ZBTB20	UTR	Yes	No	0.0727976
chr3:114337671-114337713	AAAATAAAAAAAATATGAAGAA	22	44	0.775268	ZBTB20	UTR	No	No
chr3:114338939-114338975	TTTGTTGTTGGTTTGTTT	36	36	1	ZBTB20	UTR	No	No
chr3:115623633-115623683	GAAAGGAGAGAAG	26	78	0.775384	GAP43	UTR	No	No
chr3:115802710-115802734	ATATATTTATAT	12	24	1	LSAMP	UTR	No	No
chr3:115807393-115807435	AATATATGTTT	11	55	0.883984	LSAMP	UTR	Yes	No	0.139225
chr3:119668973-119669023	CTAATTAATTT	11	66	0.870347	None	Promoter	No	No
chr3:120327735-120327765	TTTGTTTGTTTGTTT	15	45	1	LRRC58	UTR	No	No
chr3:120328180-120328208	CTGAGGACCATAGC	28	28	1	LRRC58	UTR	No	No
chr3:120330732-120330798	TATGGTATATAATATA	16	96	0.91812	LRRC58	UTR	Yes	No	0.0968234
chr3:120500180-120500215	AAAAAAAAAAAG	12	156	0.864678	None	Promoter	No	No
chr3:120512384-120512459	AAATGATTCATAG	13	117	0.901851	None	Promoter	No	No
chr3:121588477-121588528	AAATAAA	7	147	0.0607679	ARGFX	UTR	Yes	No	0.288277
chr3:121627122-121627156	TTTTCTTTTCTCTTTTC	34	34	1	FBXO40	UTR	No	No
chr3:121632446-121632488	CTCAGG	6	72	0.746395	HCLS1	Coding	Yes	No	0.0160322
chr3:121691721-121691764	CTTGGATCAGGTCTGCATCTAG	44	44	1	GOLGB1	Coding	No	No
chr3:121770012-121770048	AAAATATTTAGTTAGAAA	36	54	1	IQCB1	UTR	No	No
chr3:121886533-121886639	TTATTTATTGTTTTTTAGACAGTTTATTTATATAAAT	37	111	1.88767e-17	EAF2	Promoter	No	No
chr3:121886648-121886698	AGTTTTAGGTTCATAACAAAGTTGA	25	75	0.77538	EAF2	Promoter	No	No
chr3:122284745-122284821	AGCAGCAGCAGCCCCTGACCCTCCAACACCAGCAACGAGC	80	120	1	CASR	Coding	No	No
chr3:122413949-122414007	TATATACATACACACACACA	20	80	0.823614	WDR5B	UTR	No	No
chr3:122427516-122427560	TCTTCAACCAAAGCA	15	90	0.859229	KPNA1	Coding	No	No
chr3:122740294-122740338	AAAAATATATATTTA	15	45	1	HSPBAP1	UTR	No	No
chr3:123448116-123448243	AGCCGCCGCCGCCG	14	126	1.37247e-80	ADCY5	Coding	No	No
chr3:124748052-124748137	AGTTATATATATAAAATATATATATATAAC	30	90	3.83514e-18	UMPS	UTR	No	No
chr3:124887043-124887097	CGGGGGC	7	70	4.30507e-32	ITGB5	UTR	No	No
chr3:124905377-124905433	AAAAAAGAAAAAAA	14	140	0.000500512	MUC13	Promoter	No	No
chr3:124905605-124905647	TGTGTGTGTGGTTG	42	56	1	MUC13	UTR	No	No
chr3:125013572-125013602	GAAGAGGAGGAGGAG	30	150	0.92406	HEG1	Coding	Yes	No	0.0416169
chr3:125055817-125055862	GCGGCAGCAACAGCA	15	60	7.15429e-10	HEG1	Coding	No	No
chr3:125187364-125187400	TGACGAAGGACACCAGGA	36	36	1	SLC12A8	Coding	No	No
chr3:125595521-125595578	CCCACAGC	8	96	1	OSBPL11	Promoter	Yes	No	0.00224204
chr3:126180381-126180429	GGAGCCCCC	9	63	0.849784	ALDH1L1-AS2	UTR	No	No
chr3:126248181-126248227	CCTGGGCGGCAAGTACCACCCCC	46	69	1	None	Promoter	No	No
chr3:126343461-126343492	GAAGGCAC	24	40	0.738559	KLF15	UTR	Yes	No	0.0349995
chr3:126414043-126414084	AGAGCTGGCTCCCCTTTCCAG	42	42	1	CFAP100	Coding	No	No
chr3:126432282-126432318	AAAAAAAAAAGG	12	144	0.425231	None	Promoter	No	No
chr3:126460957-126461004	TTAAATTATATTAAA	15	45	0.912919	ZXDC	UTR	Yes	No	0.0209191
chr3:126475751-126475815	GCGGCGCCGGGGCTCGCGCCGA	22	66	2.02711e-09	ZXDC	Coding	No	No
chr3:126500024-126500065	CCTCCCTCCT	20	40	0.728913	UROC1	Coding	No	No
chr3:126524381-126524421	GCGCCGCGCTCCCGCTCCTAT	21	42	0.728913	CHST13	Coding	No	No
chr3:127590434-127590472	CCGGCCGCC	9	36	0.4011	TPRA1	UTR	Yes	Yes	0.000139136	23	23	23	0.000861835
chr3:127660510-127660588	AGAGGA	6	150	0.538554	PODXL2	Coding	Yes	No	0.0184344
chr3:128052306-128052415	CGGCGAAGCGCCGCGGC	17	119	2.21081e-66	SEC61A1	Promoter	No	No
chr3:128510804-128510870	TTTTGTCTTGTTTTTGTGTCTTG	69	69	1	LOC90246	Promoter	No	No
chr3:129001583-129001656	AGGGACCGGAGG	12	108	0.691428	EFCC1	Promoter	Yes	No	0.0616429
chr3:129090403-129090468	CCCCACCTAGCTGTGGGCCGTGA	46	92	1	RAB43	UTR	No	No
chr3:129134103-129134181	CTCTTCCTC	9	126	0.716212	ISY1	Coding	Yes	No	0.0253817
chr3:129145759-129145828	CTCCTTTATCCGGACCTCCCAGT	23	115	0.775441	ISY1	Coding	No	No
chr3:129169100-129169137	CAAAAAAAAATAAAAAAA	18	144	0.88834	CNBP	UTR	Yes	No	0.056586
[truncated: 8,265 more rows]
