# Supplementary material for: Variable number tandem repeats mediate the expression of proximal genes
Source: Nat Commun. 2021 Apr 6;12:2075. doi: 10.1038/s41467-021-22206-z (PMC8024321; doi:10.1038/s41467-021-22206-z)
Supplement: Supplementary file 4 — Supplementary Data 2 [file 41467_2021_22206_MOESM4_ESM.xlsx]

## Sheet: adVNTR-NN result on reference
Genotype Diff (adVNTR-NN - Ref)	Count	%
0/0	6412	0.9852
-3/0	13	0.002
-4/0	12	0.0018
-6/0	11	0.0017
-9/0	8	0.0012
-5/0	7	0.0011
-1/-1	5	0.0008
-2/0	5	0.0008
-7/0	4	0.0006
2021-01-01	4	0.0006
None	4	0.0006
-1/0	3	0.0005
-12/0	3	0.0005
-8/0	3	0.0005
-16/0	2	0.0003
-10/0	1	0.0002
-13/0	1	0.0002
-14/0	1	0.0002
-15/0	1	0.0002
-4/-1	1	0.0002
-4/-2	1	0.0002
-4/1	1	0.0002
-5/-1	1	0.0002
-5/-2	1	0.0002
-6/-5	1	0.0002
-7/-1	1	0.0002
-8/-1	1	0.0002
