# Supplementary material for: Variable number tandem repeats mediate the expression of proximal genes
Source: Nat Commun. 2021 Apr 6;12:2075. doi: 10.1038/s41467-021-22206-z (PMC8024321; doi:10.1038/s41467-021-22206-z)
Supplement: Supplementary file 5 — Supplementary Data 3 [file 41467_2021_22206_MOESM5_ESM.xlsx]

## Sheet: GangSTR result on reference
Genotype Diff (GangSTR - Ref)	Count	%
0/0	5361	0.8238
-1/-1	799	0.1228
None	288	0.0443
-3/-3	24	0.0037
-4/-4	7	0.0011
2021-01-01	7	0.0011
-17/-17	4	0.0006
-18/-18	3	0.0005
-19/-19	3	0.0005
-2/-2	3	0.0005
-5/-5	3	0.0005
-10/-10	1	0.0002
-13/-13	1	0.0002
-14/-14	1	0.0002
-20/-20	1	0.0002
-7/-7	1	0.0002
-8/-8	1	0.0002
