# Supplementary material for: Variable number tandem repeats mediate the expression of proximal genes
Source: Nat Commun. 2021 Apr 6;12:2075. doi: 10.1038/s41467-021-22206-z (PMC8024321; doi:10.1038/s41467-021-22206-z)
Supplement: Supplementary file 6 — Supplementary Data 4 [file 41467_2021_22206_MOESM6_ESM.xlsx]

## Sheet: Supplementary_Data_4
VNTR ID	Changed Genotypes Ratio
917504	0
917506	0
262150	0
786443	0
32782	0
294935	0
163871	0
294948	0
32806	0
262183	0
786473	0
458797	0
393262	0
852019	0
513374	0
557111	0
393273	0
125621	0
491587	0
491588	0
688197	0
294991	0
557141	0
557142	0
142009	0
360536	0
295001	0
32858	0
917597	0
185701	0
622688	0
622690	0
819310	0
32884	0
557173	0
753782	0
983159	0
819322	0
387775	0
557182	0
917634	0
983175	0
983176	0
349548	0
327823	0
917650	0
917656	0
32921	0
491680	0
688292	0
688294	0
32935	0
733245	0
917678	0
131249	0
131250	0
196639	0
590016	0
327874	0
262341	0
622790	0
201	0
786639	0
786644	0
983255	0
98523	0
426204	0
852189	0
753886	0
852191	0
360676	0
360679	0
295144	0
295145	0
442407	0
238	0
360693	0
590072	0
71040	0
491780	0
263	0
852233	0
731863	0
229646	0
268427	0
295198	0
524576	0
491811	0
611718	0
295208	0
491820	0
917810	0
917555	0
721204	0
524597	0
131382	0
262456	0
262459	0
318	0
491846	0
885066	0
426318	0
819535	0
393553	0
721236	0
557399	0
917852	0
38288	0
917860	0
917861	0
393574	0
361	0
917867	0
917868	0
180285	0
196978	0
819571	0
196981	0
65911	0
65912	0
65916	0
131453	0
688510	0
819588	0
295303	0
131470	0
786833	0
917906	0
917907	0
131476	0
393621	0
197015	0
917912	0
917914	0
295325	0
295326	0
328096	0
164259	0
393637	0
164262	0
423	0
295337	0
328106	0
295339	0
633586	0
131504	0
721329	0
131506	0
65977	0
917950	0
295359	0
289526	0
917958	0
852423	0
688585	0
721354	0
917964	0.333333
197073	0
819673	0
721372	0
103845	0
917987	0
103846	0
131558	0
328169	0
328170	0
917995	0
590317	0
917998	0
328179	0
918005	0
918006	0
295416	0
918010	0
164347	0
295429	0
393736	0
923052	0
33291	0
526	0
295439	0
295441	0
688658	0
532	0
328213	0
393751	0
492057	0
721434	0
852511	0
197152	0
688674	0
819752	0
918060	0
561	0
562	0
918068	0
567	0
262712	0
328249	0
164413	0
295486	0
918080	0
328257	0
328258	0
262724	0
918088	0
328265	0
328266	0
918091	0
918094	0
380151	0
66134	0
295511	0
33370	0
918108	0
136634	0
295523	0
295524	0
295528	0
393833	0
295530	0
655982	0
852594	0
629	0
918135	0
295544	0
295545	0
634	0
267711	0
393857	0
688773	0
590472	0
918153	0
623245	0
66198	0
663	0
98969	0
560863	0
693	0
33464	0
197308	0
852675	0
426695	0
492233	0
950986	0
950987	0
492236	0
950993	0
295637	0
983766	0
164567	0
492249	0
382415	0
163747	0
656102	0
295655	0
492268	0
426733	0
918257	0
754	0
721651	0
756	0
557817	0
819964	0
765	0
766	0
557825	0
262917	0
784	0
295698	0
688923	0
688924	0
797	0
394014	0
328486	0
295721	0
295723	0
295728	0
295730	0
590646	0
361271	0
49290	0
656191	0
832	0
387894	0
521588	0
131914	0
721746	0
853	0
854	0
191289	0
295769	0
295770	0
180367	0
721757	0
557918	0
557919	0
557920	0
361315	0
890342	0
197481	0
404285	0
623474	0
918387	0
787317	0
328568	0
328569	0
557946	0
328574	0
328578	0
361351	0
885641	0
820107	0
909	0
263060	0
263063	0.333333
492441	0
923	0
557986	0
513521	0
164777	0
938	0
731975	0
240456	0
492467	0
492468	0
164792	0
263099	0
721852	0
963	0
328650	0
974	0
754640	0
361430	0
263134	0
263135	0
992	0
263145	0
361451	0
361452	0
754670	0
754676	0
689141	0
305521	0
502612	0
1018	0
689149	0
328704	0
623618	0
754696	0
885770	0
245933	0
66577	0
820242	0
361491	0
492567	0
132120	0
295962	0
295963	0
787489	0
33826	0
918563	0
853028	0
853031	0
1065	0
917682	0
345924	0
584544	0
525381	0
328776	0
328777	0
525386	0
296013	0
820303	0
492635	0
689245	0
328798	0
296031	0
492640	0
132194	0
918629	0
722025	0
693778	0
918638	0
722031	0
394354	0
689267	0
197748	0
590968	0
492668	0
525437	0
525438	0
296065	0.333333
296067	0
328836	0
1158	0
394378	0
492693	0
251417	0
918680	0
492697	0
1181	0
394401	0
165032	0
492713	0
296106	0
296107	0
328876	0
328877	0
492719	0.333333
296113	0.333333
66738	0
820403	0
918709	0
525494	0
492730	0
558270	0
918719	0
394436	0
912246	0
66758	0
296136	0
394442	0
885964	0
197838	0
885967	0
66775	0
66780	0
328925	0
132323	0
650108	0
358333	0
448040	0
558322	0
558333	0
394494	0
132354	0
1284	0
34053	0
296205	0
722192	0
394514	0
886035	0
394519	0
165144	0
328985	0
165147	0
394524	0
328989	0
289669	0
591136	0
394532	0
328998	0
525610	0
1323	0
159349	0
296240	0
394548	0
394549	0
394550	0
853308	0
558397	0
169525	0
66882	0
394565	0
853322	0
525643	0
1359	0
197970	0
558420	0
558424	0
392595	0
288104	0
16614	0
886119	0
296298	0
917735	0
732051	0
329076	0
886134	0
34169	0
34170	0
329086	0
1408	0
16619	0
176810	0
722316	0
853391	0
918933	0
656791	0
656792	0
595524	0
755098	0
230812	0
732058	0
732059	0
165284	0
525735	0
525738	0
558511	0
329136	0
918963	0
886204	0
329149	0
558526	0
519072	0
853444	0
493001	0
493003	0
755152	0
755158	0
165340	0
722397	0
329183	0
1505	0
1507	0
136785	0
1515	0
624110	0
296433	0
198131	0
198132	0
329209	0
177905	0
493052	0
394759	0
361996	0
787988	0
296470	0
787997	0
67102	0
296480	0
835847	0
333405	0
296501	0
951866	0
755263	0
284257	0
558664	0
820811	0
329293	0
263758	0
362063	0
624208	0
99925	0
296535	0
198233	0
67164	0
296542	0
296543	0
99936	0
296546	0
67173	0
296556	0
820849	0
558706	0
198260	0
99957	0
923151	0
296570	0
329339	0
263804	0
591491	0
296580	0
755337	0
755338	0
388498	0
493200	0
296594	0
99988	0
820886	0
34455	0
165534	0
263839	0
67235	0
689829	0
263852	0
329389	0
34478	0
165554	0
493239	0
493240	0
100028	0
493247	0
34500	0
689863	0
755403	0
296653	0
624334	0
67286	0
558809	0
427739	0
624348	0
329438	0
34529	0
11217	0
624364	0
263918	0
393512	0
427763	0
82217	0
362240	0
624385	0
427778	0
427787	0
165646	0
296722	0
132884	0
165658	0
132893	0
165663	0
198440	0
198441	0
853802	0
296750	0
558895	0
100148	0
689982	0
821055	0
329540	0
393526	0
427854	0
264015	0
558928	0
558930	0
296790	0
296793	0
198492	0
296804	0
264039	0
296824	0
493437	0
198528	0
34689	0
821122	0
395142	0
198535	0
788360	0
558986	0
624524	0
198546	0
34713	0
296858	0
231323	0
427932	0
493469	0
460705	0
624547	0
100260	0
296872	0
264108	0
296877	0
690099	0
395188	0
559034	0
559035	0
559036	0
462705	0
919489	0
264130	0
133062	0
264137	0
395210	0
919500	0
853965	0
395215	0
395217	0
165857	0
853989	0
296934	0
890536	0
395250	0
296955	0
296956	0
526335	0
296961	0
296962	0
34819	0
133124	0
584705	0
362504	0
395275	0
2062	0
395279	0
868696	0
601091	0
67604	0
67605	0
67606	0
526363	0
788518	0
297003	0
100398	0.333333
297007	0
961544	0
2103	0
690236	0
732170	0
526399	0
470027	0
165961	0
690250	0
559180	0
559181	0
591951	0
100436	0
460892	0
460893	0
460894	0
821355	0
338322	0
546493	0
297077	0
297078	0
297079	0
297087	0
100481	0
559234	0
690309	0
34950	0
690312	0
690313	0
67722	0
559246	0
329874	0
2197	0
2199	0
559258	0
297119	0
395426	0
297124	0
67753	0
133298	0
196979	0
142366	0
133310	0
100547	0
198853	0
349900	0
133323	0
723149	0
362702	0
264410	0
395483	0
264412	0
526557	0
428256	0
2274	0
2275	0
2277	0
317137	0
362728	0
198893	0
198894	0
382	0
2296	0
2306	0
264455	0
428297	0
395532	0
311682	0
67855	0
619839	0
231701	0
297238	0
297239	0
2328	0
2329	0
297243	0
297244	0
67869	0
755998	0
395551	0
297248	0
198953	0
428330	0
428332	0
449624	0
756025	0
657722	0
657723	0
592190	0
526658	0
952645	0
756041	0
756042	0
368881	0
297299	0
166231	0
330078	0
330079	0
320872	0
2405	0
526701	0
264558	0
690551	0
166270	0
297345	0
100742	0
917911	0
388163	0
199061	0
166294	0
424463	0
264601	0
657818	0
723358	0
395683	0
502856	0
330163	0
559541	0
559545	0
49567	0
854464	0
788931	0
592326	0
264651	0
592333	0
592334	0
945229	0
330192	0
526803	0
251641	0
166361	0
559578	0
264675	0
428518	0
166376	0
68074	0
297451	0
330220	0
166384	0
231921	0
166391	0
166393	0
395771	0
297468	0
199166	0
166400	0
35332	0
339031	0
559630	0
494097	0
494098	0
559636	0
330261	0
526871	0
559643	0
284421	0
623024	0
559652	0
166437	0
526886	0
131505	0
166440	0
166441	0
164274	0
559665	0
35378	0
330291	0
330292	0
559670	0
330296	0
297531	0
461380	0
297550	0
166479	0
133713	0
264787	0
297558	0
166490	0
133723	0
690782	0
690783	0
166498	0
100973	0
526960	0
100978	0
363126	0
166519	0
952952	0
76906	0
166530	0
428675	0
186134	0
166534	0
166535	0
363149	0
2703	0
2707	0
363156	0
519278	0
387803	0
2717	0
592546	0
68260	0
101036	0
297645	0
166574	0
395951	0
297648	0
133810	0
395956	0
592567	0
592569	0
592570	0
246218	0
559807	0
559810	0
166596	0
166597	0
395975	0
789202	0
264915	0
264916	0
410062	0
330459	0
297697	0
297698	0
68331	0
68332	0
68334	0
658161	0
658162	0
363252	0
297719	0
854778	0
2814	0
133889	0
101122	0
559875	0
297732	0
363269	0
723722	0
723723	0
789260	0
410072	0
363282	0
953107	0
789270	0
559897	0
264989	0
559903	0
199458	0
887591	0
789290	0
789293	0
199471	0
494384	0
330546	0
854837	0
330551	0
2874	0
199483	0
789308	0
887616	0
953153	0
527170	0
330564	0
330566	0
199497	0
297802	0
133968	0
658264	0
854874	0
339087	0
494429	0
101216	0
658274	0
396149	0
396154	0
754154	0
199550	0
658314	0
691089	0
756628	0
101275	0
363431	0
756649	0
953258	0
691115	0
756652	0
756655	0
756658	0
199608	0
527294	0
199615	0
330696	0
854986	0
854987	0
854989	0
494542	0
377336	0
887764	0
142500	0
330717	0
330718	0
208037	0
560100	0
560101	0
560102	0
560106	0
527339	0
855023	0
953329	0
396277	0
756727	0
756729	0
166906	0
396284	0
199687	0
142508	0
49666	0
363536	0
855059	0
199701	0
3094	0
68631	0
560152	0
101401	0
101402	0
68638	0
560160	0
953387	0
396347	0
68668	0
527422	0
68674	0
197131	0
396357	0
68681	0
920661	0
920682	0
494700	0
494701	0
396399	0
920688	0
330871	0.333333
494713	0
494714	0
396411	0
691324	0
167042	0
492055	0
320899	0
344601	0
953498	0
560283	0
789666	0
68772	0
429221	0.333333
330920	0
68782	0
789682	0
396468	0
396474	0
396475	0
756933	0
691400	0
756941	0
396495	0
71544	0
658642	0
658645	0
240287	0
691426	0
822501	0
330987	0
330988	0
68848	0
560369	0
429299	0
822517	0
442921	0
199929	0
527612	0
101630	0
3333	0
429325	0
719166	0
331029	0
757018	0
513925	0
732379	0
429349	0
560422	0
527655	0
601231	0
232745	0
331056	0
560433	0
331058	0
396597	0
396598	0
101687	0
331070	0
527680	0
757059	0
724297	0
822602	0
164407	0
593229	0
920920	0
920921	0
920922	0
429408	0
628624	0
331110	0
295485	0
396657	0
789879	0
200056	0
331133	0
331134	0
724352	0
724355	0
494983	0
331148	0
953741	0
101777	0
410179	0
918084	0
953762	0
3492	0
101797	0
101798	0
396714	0
363950	0
787017	0
429502	0
167371	0
410189	0
961785	0
101855	0
331232	0
200165	0
200167	0
200168	0
101865	0
822764	0
364019	0
790006	0
167417	0
560636	0
3586	0
724483	0
44978	0
393815	0
3598	0
3599	0
429591	0
429593	0
3610	0
524890	0
3614	0
921119	0
513968	0
429602	0
429618	0
219059	0
101943	0
757305	0
888390	0
790087	0
3666	0
213603	0
953940	0
364119	0
429657	0
953946	0
953947	0
3676	0
331358	0
822879	0
888417	0
560738	0
101991	0
101993	0
953962	0
953965	0
953966	0
953968	0
855676	0
393834	0
953983	0
560771	0
757387	0
953997	0
126695	0
44312	0
69268	0
754286	0
167576	0
167578	0
410223	0
30338	0
956357	0
954016	0
528035	0
528037	0
364198	0
921255	0
462507	0
462512	0
69299	0
69300	0
364222	0
528063	0
331459	0
888518	0
331463	0
69320	0
331465	0
397002	0
888524	0
331480	0
397017	0
393850	0
265950	0
265951	0
823014	0
528105	0
790252	0
429809	0
412688	0
759763	0
495348	0
397048	0
560893	0
331527	0
481239	0
759770	0
754309	0
823078	0
120796	0
560942	0
331571	0
331573	0
397119	0
528195	0
528196	0
528198	0
167752	0
284642	0
528208	0
331602	0
266068	0
528213	0
266075	0
560988	0
528221	0
167776	0
167777	0
560995	0
528229	0
528231	0
561000	0
929084	0
462704	0
197626	0
331636	0
528247	0
266106	0
888699	0
528252	0
528253	0
528254	0
528255	0
757632	0
427855	0
528262	0
659335	0
546796	0
528266	0
528268	0
331663	0
200592	0
855955	0
331669	0
855958	0
167831	0
855961	0
331675	0
725405	0
528288	0
528289	0
888739	0
528292	0
331686	0
331687	0
888744	0
634183	0
858098	0
757679	0
888755	0
888756	0
430005	0
855991	0
528312	0
528313	0
233402	0
659389	0
167871	0
430016	0
462787	0
790468	0
790469	0
790471	0
954312	0
516239	0
823254	0
430041	0
266202	0
331743	0
331745	0
627881	0
102372	0
541350	0
233451	0
388434	0
528371	0
659448	0
462843	0
364540	0
495616	0
36873	0
257367	0
331789	0
397332	0
593941	0
69655	0
397339	0
593954	0
593956	0
390762	0
528425	0
528426	0
159070	0
888892	0
331843	0
331845	0
331846	0
331849	0
823376	0
725073	0
725074	0
102483	0
168020	0
102485	0
102488	0
430169	0
102490	0
921692	0
430174	0
266335	0
266336	0
266338	0
430179	0
266340	0
430181	0
430184	0
623292	0
421223	0
266355	0
116891	0
331894	0
168062	0
200831	0
4226	0
659589	0
4235	0
888973	0
528531	0
528545	0
954533	0
69798	0
823474	0
659643	0
634230	0
495815	0
450780	0
266458	0
404858	0
561379	0
44412	0
364779	0
397552	0
168180	0
344790	0
388481	0
495881	0
852695	0
659727	0
397589	0
758041	0
790824	0
790825	0
364847	0
528688	0
528689	0
659764	0
69947	0
37187	0
4420	0
486796	0
266573	0
397646	0
266575	0
37201	0
266578	0
823645	0
397662	0
364898	0
397673	0
69995	0
273810	0
266607	0
142740	0
528762	0
823679	0
37252	0
168328	0
266633	0
266634	0
889228	0
168333	0
889230	0
299414	0
4507	0
4508	0
4509	0
4511	0
115441	0
37295	0
103808	0
443123	0
70072	0
692665	0
120907	0
692676	0
954825	0
954826	0
486818	0
954832	0
528851	0
37334	0
922071	0
142756	0
102875	0
692702	0
823775	0
823776	0
464976	0
365028	0
365030	0
918268	0
37359	0
907347	0
561652	0
528885	0
889340	0
528896	0
332289	0
528898	0
725507	0
889348	0
268374	0
430604	0
168462	0
37391	0
37401	0
4634	0
4635	0
954909	0
561701	0
37415	0
266794	0
37419	0
383069	0
667060	0
359137	0
339381	0
365122	0
823887	0
168529	0
332377	0
339386	0
268389	0
295696	0
268391	0
201333	0
268393	0
332410	0
725628	0
758398	0
922240	0
159168	0
628843	0
955013	0
463888	0
201355	0
4750	0
430735	0
332442	0
37531	0
37535	0
627361	0
721691	0
623194	0
561830	0
4776	0
955053	0
955057	0
37558	0
594616	0
168641	0
596086	0
201421	0
299726	0
705315	0
37589	0
430810	0
398043	0
692957	0
332512	0
137339	0
955109	0
529127	0
234216	0
627433	0
824063	0
365313	0
365314	0
181036	0
824076	0
856846	0
332559	0
332561	0
889621	0
463640	0
889626	0
660256	0
430884	0
332585	0
332586	0
332589	0
856882	0
267066	0
332605	0
332606	0
607029	0
42718	0
660291	0
791366	0
332615	0
332617	0
889674	0
719219	0
955213	0
955214	0
955215	0
758609	0
889682	0
758611	0
103253	0
607033	0
479171	0
299872	0
955237	0
735587	0
955244	0
955247	0
955248	0
70520	0
758657	0
856962	0
332676	0
37765	0
201606	0
201607	0
463752	0
463753	0
201610	0
267148	0
398225	0
398226	0
234388	0
70549	0
234391	0
725915	0
693148	0
398244	0
398245	0
332713	0
353694	0
857018	0
103362	0
11766	0
332742	0
562124	0
332750	0
11080	0
332756	0
70613	0
758743	0
431074	0
332773	0
431080	0
955371	0
562156	0
889837	0
267264	0
463874	0
529412	0
661677	0
365584	0
528278	0
398359	0
332824	0
234524	0
37917	0
332830	0
332831	0
332832	0
332833	0
496680	0
332847	0
496691	0
365621	0
857150	0
398402	0
136259	0
917813	0
791622	0
332872	0
319874	0.333333
332883	0
726104	0
791646	0
332895	0
5217	0
5218	0
332913	0
5234	0
562291	0
562292	0
623465	0
332920	0
889977	0
332926	0
595072	0
726145	0
410475	0
267400	0
332937	0
470452	0
201879	0
267416	0
300188	0
257562	0
300190	0
332960	0
726177	0
332968	0
142876	0
529580	0
529581	0
529582	0
431279	0
142879	0.333333
300220	0
332989	0
332990	0
486821	0
561018	0
333006	0
464079	0
172651	0
263034	0
823981	0
70882	0
70883	0
287496	0
627942	0
38121	0
791786	0
38125	0
38126	0
38127	0
365813	0
70904	0
489005	0
496894	0
70911	0
70913	0
136450	0
431364	0
333061	0
241196	0
234762	0
169229	0
169234	0
562456	0
562458	0
38171	0
103708	0
562465	0
169254	0
44593	0
693544	0
693545	0
726319	0
169265	0
476041	0
103736	0
11828	0
791866	0
169278	0
857407	0
857408	0
267589	0
628052	0
628055	0
267608	0
365917	0
5473	0
5474	0
398692	0
398694	0
5479	0
431464	0
5482	0
5485	0
136560	0
759154	0
890227	0
890228	0
333175	0
857468	0
103806	0
398720	0
300417	0
38279	0
890254	0
234896	0
204225	0
234900	0
234901	0
398742	0
628122	0
628123	0
398750	0
202147	0
103844	0
267685	0
202150	0
365996	0
955822	0
955824	0
595381	0
497079	0
520654	0
890297	0
398778	0
300476	0
234943	0
398793	0
398795	0
564300	0
595409	0
595410	0
792020	0
267745	0
529894	0
300520	0
300521	0
497130	0
300524	0
564301	0
955887	0
726513	0
267771	0
164778	0
169472	0
628239	0
355928	0
235026	0
300568	0
235037	0
103968	0
595494	0
267816	0
366121	0
22791	0
267821	0
486833	0
693811	0
267829	0
464438	0
71227	0
136769	0
5700	0
759365	0
71238	0
464457	0
595533	0
562766	0
398929	0
923220	0
776463	0
333404	0
5725	0
366177	0
623547	0
956009	0
497259	0
156223	0
726650	0
726654	0
562818	0
169607	0
267917	0
392999	0
431768	0
956059	0
267934	0
956069	0
300710	0
93809	0
38568	0
104106	0
213959	0
847474	0
38574	0
956080	0
595635	0
38586	0
71357	0
71358	0
956095	0
497344	0
890569	0
202442	0
104142	0
857811	0
759519	0
339579	0
890598	0
399084	0
437885	0
169714	0
595699	0
497404	0
300797	0
628489	0
333581	0
38692	0
333608	0
5931	0
388744	0
5938	0
497459	0
497460	0
694071	0
694072	0
137018	0
688701	0
137029	0
137030	0
38729	0
137042	0
137043	0
792407	0
137049	0
137050	0
137055	0
137056	0
137058	0
137059	0
530278	0
137066	0
5995	0
366448	0
366456	0
6013	0
628614	0
202640	0
890769	0
890770	0
268179	0
399254	0
350532	0
628634	0
628637	0
290072	0
890805	0
268224	0
628677	0
274081	0
628688	0
268243	0
6100	0
295953	0
268248	0
759769	0
595930	0
268253	0
399326	0
6121	0
137201	0
656242	0
38900	0
279551	0
727038	0
345088	0
113682	0
268296	0
628747	0
202774	0
333850	0
110255	0
456785	0
464929	0
890917	0
890918	0
464940	0
312328	0
137270	0
640009	0
333880	0
694334	0
694335	0
694336	0
268354	0
268356	0
268357	0
268358	0
268359	0
268360	0
268361	0
268362	0
268363	0
268365	0
268366	0
268367	0
268368	0
268369	0
268371	0
268372	0
268373	0
333910	0
268375	0
268376	0
268377	0
268378	0
268380	0
268381	0
268382	0
268384	0
268385	0
268386	0
268387	0
301157	0
268390	0
301159	0
268392	0
628841	0
268394	0
268395	0
268397	0
268398	0
268399	0
890997	0
202870	0
497786	0
268411	0
137351	0
268424	0
268425	0
918551	0
694412	0
333967	0
628881	0
137362	0
427034	0
39073	0
863943	0
39085	0
792762	0
202939	0
465084	0
503498	0
628928	0
268486	0
71880	0
21307	0
541730	0
825552	0
39121	0
[truncated: 8,265 more rows]
