# Supplementary material for: Variable number tandem repeats mediate the expression of proximal genes
Source: Nat Commun. 2021 Apr 6;12:2075. doi: 10.1038/s41467-021-22206-z (PMC8024321; doi:10.1038/s41467-021-22206-z)
Supplement: Supplementary file 7 — Supplementary Data 5 [file 41467_2021_22206_MOESM7_ESM.xlsx]

## Sheet: Sheet1
Locus	RU Length	Effect Size	Gene	Tissues	Phenotype	Two-sided Fisher's P-value	CAVIAR Rank	Causality Probability
chr17:5116259-5116362	34	0.46	ZNF232 (UTR)	40	Alzheimer's Disease, Breast Cancer	2.82 × 10−47	1	1
chr1:21440112-21440147	6	0.58	NBPF3 (UTR)	Cells - EBV	Neuroblastoma	1.54 × 10−105	1	0.63
chr2:112542424-112542500	25	-0.63	RPA2 (Exon)	Brain, Colon, Pancreas	Colon cancer, Bladder cancer	8.67 × 10−35	1	0.48
chr10:102869497-102869605	36	0.39	AS3MT (Exon)	4 Brain parts	Schizophrenia	4.10 × 10−54	1	0.52
chr2:25161573-25161616	9	0.57	POMC (Exon)	15	Obesity	1.18 × 10−12	1	0.99
chr19:12577507-12577551	22	-0.2	ZNF490 (UTR)	Nerve, Breast, Whole Blood	Colorectal cancer germline mutation	3.66 × 10−09	1	0.95
chr6:13328502-13328532	6	0.17	TBC1D7 (UTR)	Brain (1)		3.39 × 10−14	1	0.48
chr2:24084339-24084414	25	-0.27	TP53I3/PIG3 (UTR)	Nerve, Brain (BA24)	Lung adenocarcinoma	5.84 × 10−10	1	0.2
chr5:80654880-80654954	9	0.09	MSH3 (Exon)	4	Myotonic dystrophy	1.61 × 10−24	1	0.99
