# Supplementary material for: Variable number tandem repeats mediate the expression of proximal genes
Source: Nat Commun. 2021 Apr 6;12:2075. doi: 10.1038/s41467-021-22206-z (PMC8024321; doi:10.1038/s41467-021-22206-z)
Supplement: Supplementary file 8 — Supplementary Software 1 [file 41467_2021_22206_MOESM8_ESM.zip]

Archive with 99 entries (88 files):
- README_software_adVNTR-readthedocs-io-en-latest.pdf
- adVNTR-master/
- adVNTR-master/advntr/
- adVNTR-master/pomegranate/
- adVNTR-master/LICENSE
- adVNTR-master/requirements.txt
- adVNTR-master/filtering/
- adVNTR-master/Makefile
- adVNTR-master/build_advntr_filtering.sh
- adVNTR-master/tests/
- adVNTR-master/docs/
- adVNTR-master/README.md
- adVNTR-master/setup.py
- adVNTR-master/.gitignore
- adVNTR-master/requirements-linux.txt
- adVNTR-master/.travis.yml
- adVNTR-master/advntr/coverage_bias.py
- adVNTR-master/advntr/vntr_annotation.py
- adVNTR-master/advntr/plot.py
- adVNTR-master/advntr/sam_utils.py
- adVNTR-master/advntr/hierarchical_clustering.py
- adVNTR-master/advntr/models.py
- adVNTR-master/advntr/hmm_utils.py
- adVNTR-master/advntr/advntr_commands.py
- adVNTR-master/advntr/__init__.py
- adVNTR-master/advntr/reference_editor.py
- adVNTR-master/advntr/acgt_filter.py
- adVNTR-master/advntr/distance.py
- adVNTR-master/advntr/pattern_clustering.py
- adVNTR-master/advntr/utils.py
- adVNTR-master/advntr/pairwise_aln_generator.py
- adVNTR-master/advntr/profile_hmm.py
- adVNTR-master/advntr/settings.py
- adVNTR-master/advntr/pacbio_haplotyper.py
- adVNTR-master/advntr/profiler.py
- adVNTR-master/advntr/vntr_graph.py
- adVNTR-master/advntr/__main__.py
- adVNTR-master/advntr/vntr_finder.py
- adVNTR-master/advntr/genome_analyzer.py
- adVNTR-master/advntr/reference_vntr.py
- adVNTR-master/pomegranate/utils.pxd
- adVNTR-master/pomegranate/distributions.pyx
- adVNTR-master/pomegranate/__init__.py
- adVNTR-master/pomegranate/base.pxd
- adVNTR-master/pomegranate/base.pyx
- adVNTR-master/pomegranate/distributions.pxd
- adVNTR-master/pomegranate/hmm.pyx
- adVNTR-master/pomegranate/utils.pyx
- adVNTR-master/filtering/main.cc
- adVNTR-master/filtering/README.md
- adVNTR-master/tests/test_frameshift_identification.py
- adVNTR-master/tests/__init__.py
- adVNTR-master/tests/test_genotyping.py
- adVNTR-master/tests/data/
- adVNTR-master/tests/test_hmm_utils.py
- adVNTR-master/docs/index.rst
- adVNTR-master/docs/index.html
- adVNTR-master/docs/Makefile
- adVNTR-master/docs/publication.rst
- adVNTR-master/docs/conf.py
- adVNTR-master/docs/tutorial.rst
- adVNTR-master/docs/description.rst
- adVNTR-master/docs/make.bat
- adVNTR-master/docs/quickstart.rst
- adVNTR-master/docs/_build/
- adVNTR-master/docs/installation.rst
- adVNTR-master/docs/faq.rst
- adVNTR-master/tests/data/hmm_utils.json
- adVNTR-master/docs/_build/index.html
- adVNTR-master/docs/_build/searchindex.js
- adVNTR-master/docs/_build/_sources/
- adVNTR-master/docs/_build/_static/
- adVNTR-master/docs/_build/.buildinfo
- adVNTR-master/docs/_build/genindex.html
- adVNTR-master/docs/_build/search.html
- adVNTR-master/docs/_build/.doctrees/
- adVNTR-master/docs/_build/objects.inv
- adVNTR-master/docs/_build/_sources/index.txt
- adVNTR-master/docs/_build/_static/plus.png
- adVNTR-master/docs/_build/_static/down-pressed.png
- adVNTR-master/docs/_build/_static/underscore.js
- adVNTR-master/docs/_build/_static/ajax-loader.gif
- adVNTR-master/docs/_build/_static/alabaster.css
- adVNTR-master/docs/_build/_static/searchtools.js
- adVNTR-master/docs/_build/_static/up.png
- adVNTR-master/docs/_build/_static/file.png
- adVNTR-master/docs/_build/_static/up-pressed.png
- adVNTR-master/docs/_build/_static/down.png
- adVNTR-master/docs/_build/_static/minus.png
- adVNTR-master/docs/_build/_static/comment.png
- adVNTR-master/docs/_build/_static/basic.css
- adVNTR-master/docs/_build/_static/pygments.css
- adVNTR-master/docs/_build/_static/comment-close.png
- adVNTR-master/docs/_build/_static/doctools.js
- adVNTR-master/docs/_build/_static/comment-bright.png
- adVNTR-master/docs/_build/_static/websupport.js
- adVNTR-master/docs/_build/_static/jquery.js
- adVNTR-master/docs/_build/.doctrees/environment.pickle
- adVNTR-master/docs/_build/.doctrees/index.doctree
