# Supplementary material for: Variable number tandem repeats mediate the expression of proximal genes
Source: Nat Commun. 2021 Apr 6;12:2075. doi: 10.1038/s41467-021-22206-z (PMC8024321; doi:10.1038/s41467-021-22206-z)
Supplement: Supplementary file 8 — Supplementary Software 1 [file 41467_2021_22206_MOESM8_ESM.zip › adVNTR-master/setup.py]

from setuptools import setup
from Cython.Build import cythonize
import numpy

from advntr import __version__


setup(name='advntr',
      version=__version__,
      description='A tool for genotyping Variable Number Tandem Repeats (VNTR) from sequence data',
      author='Mehrdad Bakhtiari',
      author_email='mbakhtia@ucsd.edu',
      license='BSD-3-Clause',
      url='https://github.com/mehrdadbakhtiari/adVNTR',
      test_suite='tests',
      packages=['advntr', 'pomegranate'],
      package_dir={'advntr': 'advntr', 'advntr.pomegranate': 'pomegranate'},
      install_requires=['networkx==1.11', 'scipy', 'biopython', 'cython', 'scikit-learn'],
      provides=["advntr"],
      entry_points={
            'console_scripts': ['advntr=advntr.__main__:main']
      },
      ext_modules=cythonize(["pomegranate/*.pyx"]),
      include_dirs=[numpy.get_include()],
      classifiers=["Environment :: Console",
                   "Intended Audience :: Developers",
                   "Intended Audience :: Science/Research",
                   "Operating System :: Unix",
                   "Programming Language :: Python",
                   "Programming Language :: Python :: 2",
                   "Programming Language :: Python :: 3",
                   "Topic :: Scientific/Engineering :: Bio-Informatics"],
      )
