# Supplementary material for: Variable number tandem repeats mediate the expression of proximal genes
Source: Nat Commun. 2021 Apr 6;12:2075. doi: 10.1038/s41467-021-22206-z (PMC8024321; doi:10.1038/s41467-021-22206-z)
Supplement: Supplementary file 8 — Supplementary Software 1 [file 41467_2021_22206_MOESM8_ESM.zip › adVNTR-master/requirements-linux.txt]

sudo apt-get install python2.7
sudo apt-get install python-pip
sudo apt-get install python-tk
sudo apt-get install libz-dev
sudo apt-get install samtools
sudo apt-get install muscle
