# Supplementary material for: Variable number tandem repeats mediate the expression of proximal genes
Source: Nat Commun. 2021 Apr 6;12:2075. doi: 10.1038/s41467-021-22206-z (PMC8024321; doi:10.1038/s41467-021-22206-z)
Supplement: Supplementary file 8 — Supplementary Software 1 [file 41467_2021_22206_MOESM8_ESM.zip › adVNTR-master/advntr/profiler.py]

import logging
import time


def time_usage(func):
    def wrapper(*args, **kwargs):
        beg_ts = time.time()
        retval = func(*args, **kwargs)
        end_ts = time.time()
        function_name = func.__name__
        logging.info("%s executed in %fs" % (function_name, end_ts - beg_ts))
        return retval
    return wrapper
