# Supplementary material for: Variable number tandem repeats mediate the expression of proximal genes
Source: Nat Commun. 2021 Apr 6;12:2075. doi: 10.1038/s41467-021-22206-z (PMC8024321; doi:10.1038/s41467-021-22206-z)
Supplement: Supplementary file 8 — Supplementary Software 1 [file 41467_2021_22206_MOESM8_ESM.zip › adVNTR-master/advntr/vntr_finder.py]

from collections import Counter
import logging
import numpy
import os
from multiprocessing import Process, Manager, Value, Semaphore
from random import random

from keras.models import Sequential, load_model
import pysam
from Bio import pairwise2
from Bio.Seq import Seq
from Bio import SeqIO

from advntr.coverage_bias import CoverageBiasDetector, CoverageCorrector
from advntr.hmm_utils import *
from advntr.pacbio_haplotyper import PacBioHaplotyper
from advntr.profiler import time_usage
from advntr.sam_utils import get_reference_genome_of_alignment_file, get_related_reads_and_read_count_in_samfile
from advntr import settings
from advntr.utils import is_low_quality_read
from pomegranate import HiddenMarkovModel as Model

from deep_recruitment import get_embedding_of_string, input_dim


class GenotypeResult:
    def __init__(self, copy_numbers, recruited_reads_count, spanning_reads_count, flanking_reads_count, max_likelihood):
        self.copy_numbers = copy_numbers
        self.recruited_reads_count = recruited_reads_count
        self.spanning_reads_count = spanning_reads_count
        self.flanking_reads_count = flanking_reads_count
        self.maximum_likelihood = max_likelihood


class SelectedRead:
    def __init__(self, sequence, logp, vpath, mapq=None, reference_start=None):
        self.sequence = sequence
        self.logp = logp
        self.vpath = vpath
        self.mapq = mapq
        self.is_mapped = reference_start is not None

    def is_mapped(self):
        return self.is_mapped


class VNTRFinder:
    """Find the VNTR structure of a reference VNTR in NGS data of the donor."""

    def __init__(self, reference_vntr, is_haploid=False, reference_filename=None):
        self.reference_vntr = reference_vntr
        self.is_haploid = is_haploid
        self.reference_filename = reference_filename
        self.min_repeat_bp_to_add_read = 2
        if len(self.reference_vntr.pattern) < 30:
            self.min_repeat_bp_to_add_read = 2
        self.min_repeat_bp_to_count_repeats = 2

        self.minimum_left_flanking_size = {}
        self.minimum_right_flanking_size = {69212: 19, 532789: 12, 400825: 10, 468671: 10}

        self.vntr_start = self.reference_vntr.start_point
        self.vntr_end = self.vntr_start + self.reference_vntr.get_length()

    def get_copies_for_hmm(self, read_length):
        return int(round(float(read_length) / len(self.reference_vntr.pattern) + 0.5))

    @staticmethod
    def get_alignment_file_read_mode(alignment_file):
        read_mode = 'r' if alignment_file.endswith('sam') else 'rb'
        if alignment_file.endswith('cram'):
            read_mode = 'rc'
        return read_mode

    @time_usage
    def build_vntr_matcher_hmm(self, copies, flanking_region_size=100):
        patterns = self.reference_vntr.get_repeat_segments()
        left_flanking_region = self.reference_vntr.left_flanking_region[-flanking_region_size:]
        right_flanking_region = self.reference_vntr.right_flanking_region[:flanking_region_size]

        vntr_matcher = get_read_matcher_model(left_flanking_region, right_flanking_region, patterns, copies)
        return vntr_matcher

    def get_vntr_matcher_hmm(self, read_length):
        """Try to load trained HMM for this VNTR
        If there was no trained HMM, it will build one and store it for later usage
        """
        logging.info('Using read length %s' % read_length)
        copies = self.get_copies_for_hmm(read_length)

        base_name = str(self.reference_vntr.id) + '_' + str(read_length) + '.json'
        stored_hmm_file = settings.TRAINED_HMMS_DIR + base_name
        if settings.USE_TRAINED_HMMS and os.path.isfile(stored_hmm_file):
            model = Model()
            model = model.from_json(stored_hmm_file)
            return model

        flanking_region_size = read_length
        vntr_matcher = self.build_vntr_matcher_hmm(copies, flanking_region_size)

        if settings.USE_TRAINED_HMMS:
            json_str = vntr_matcher.to_json()
            with open(stored_hmm_file, 'w') as outfile:
                outfile.write(json_str)
        return vntr_matcher

    def get_keywords_for_filtering(self, short_reads=True, keyword_size=21):
        vntr = ''.join(self.reference_vntr.get_repeat_segments())
        if len(vntr) < keyword_size:
            min_copies = int(keyword_size / len(vntr)) + 1
            vntr = str(vntr) * min_copies
        locus = self.reference_vntr.left_flanking_region[-15:] + vntr + self.reference_vntr.right_flanking_region[:15]
        queries = []
        step_size = 5 if len(self.reference_vntr.pattern) != 5 else 6
        for i in range(0, len(locus) - keyword_size + 1, step_size):
            queries.append(locus[i:i+keyword_size])

        if not short_reads:
            queries = [self.reference_vntr.left_flanking_region[-80:], self.reference_vntr.right_flanking_region[:80]]
        queries = set(queries)
        return queries

    @staticmethod
    def add_hmm_score_to_list(sema, hmm, read, result_scores):
        logp, vpath = hmm.viterbi(str(read.seq))
        rev_logp, rev_vpath = hmm.viterbi(str(Seq(str(read.seq)).reverse_complement()))
        if logp < rev_logp:
            logp = rev_logp
        result_scores.append(logp)
        sema.release()

    def is_true_read(self, read):
        read_start = read.reference_start
        reference_name = read.reference_name
        if not reference_name.startswith('chr'):
            reference_name = 'chr' + reference_name
        if reference_name == self.reference_vntr.chromosome and self.vntr_start - len(read.seq) < read_start < self.vntr_end:
            return True
        return False

    def get_min_score_to_select_a_read(self, read_length):
        if self.reference_vntr.scaled_score is None or self.reference_vntr.scaled_score == 0:
            return None
        return self.reference_vntr.scaled_score * read_length

    @staticmethod
    def recruit_read(logp, vpath, min_score_to_count_read, read_length):
        if min_score_to_count_read is not None and logp > min_score_to_count_read:
            return True
        matches = get_number_of_matches_in_vpath(vpath)
        if min_score_to_count_read is None and matches >= 0.9 * read_length and logp > -read_length:
            return True
        return False

    def process_unmapped_read_with_dnn(self, read_segment, hmm, recruitment_score, vntr_bp_in_unmapped_reads, selected_reads, compute_reverse, dnn_model):
        logging.info('process unmapped read with DNN')
        if read_segment.count('N') <= 0:
            sequence = read_segment.upper()
            forward_dnn_read = False
            reverse_dnn_read = False

            logp = 0
            vpath = []
            rev_logp = 0
            rev_vpath = []
            embedding = get_embedding_of_string(sequence)
            selected = dnn_model.predict(numpy.array([embedding]), batch_size=1)[0]
            if selected[0] > selected[1]:
                logging.info('%s and %s' % (selected[0], selected[1]))
                forward_dnn_read = True
            if compute_reverse:
                reverse_sequence = str(Seq(sequence).reverse_complement())
                embedding = get_embedding_of_string(reverse_sequence)
                selected = dnn_model.predict(numpy.array([embedding]), batch_size=1)[0]
                if selected[0] > selected[1]:
                    reverse_dnn_read = True

            if forward_dnn_read or reverse_dnn_read:
                logging.info('computing HMM viterbi')
                if forward_dnn_read:
                    logp, vpath = hmm.viterbi(sequence)
                if reverse_dnn_read:
                    rev_logp, rev_vpath = hmm.viterbi(reverse_sequence)
                    if logp < rev_logp:
                        logging.info('using reversed read')
                        sequence = reverse_sequence
                        logp = rev_logp
                        vpath = rev_vpath

                logging.info('this is a VNTR read')
                repeat_bps = get_number_of_repeat_bp_matches_in_vpath(vpath)
                if self.recruit_read(logp, vpath, recruitment_score, len(sequence)):
                    if repeat_bps > self.min_repeat_bp_to_count_repeats:
                        vntr_bp_in_unmapped_reads.value += repeat_bps
                    if repeat_bps > self.min_repeat_bp_to_add_read:
                        selected_reads.append(SelectedRead(sequence, logp, vpath))

    def process_unmapped_read(self, sema, read_segment, hmm, recruitment_score, vntr_bp_in_unmapped_reads,
                              selected_reads, compute_reverse=True):
        if read_segment.count('N') <= 0:
            sequence = read_segment.upper()
            logp, vpath = hmm.viterbi(sequence)
            if compute_reverse:
                reverse_sequence = str(Seq(sequence).reverse_complement())
                rev_logp, rev_vpath = hmm.viterbi(reverse_sequence)
                if logp < rev_logp:
                    sequence = reverse_sequence
                    logp = rev_logp
                    vpath = rev_vpath
            repeat_bps = get_number_of_repeat_bp_matches_in_vpath(vpath)
            if self.recruit_read(logp, vpath, recruitment_score, len(sequence)):
                if repeat_bps > self.min_repeat_bp_to_count_repeats:
                    vntr_bp_in_unmapped_reads.value += repeat_bps
                if repeat_bps > self.min_repeat_bp_to_add_read:
                    selected_reads.append(SelectedRead(sequence, logp, vpath))
        if sema is not None:
            sema.release()

    def identify_frameshift(self, location_coverage, observed_indel_transitions, expected_indels, error_rate=0.01):
        if observed_indel_transitions >= location_coverage:
            return True
        from scipy.stats import binom
        sequencing_error_prob = binom.pmf(observed_indel_transitions, location_coverage, error_rate)
        frameshift_prob = binom.pmf(observed_indel_transitions, location_coverage, expected_indels)
        prob = sequencing_error_prob / frameshift_prob
        return prob < 0.01

    def find_frameshift_from_selected_reads(self, selected_reads):
        mutations = {}
        repeating_bps_in_data = 0
        repeats_lengths_distribution = []
        for read in selected_reads:
            visited_states = [state.name for idx, state in read.vpath[1:-1]]
            repeats_lengths = get_repeating_pattern_lengths(visited_states)
            repeats_lengths_distribution += repeats_lengths
            current_repeat = None
            repeating_bps_in_data += get_number_of_repeat_bp_matches_in_vpath(read.vpath)
            for i in range(len(visited_states)):
                if visited_states[i].endswith('fix') or visited_states[i].startswith('M'):
                    continue
                if visited_states[i].startswith('unit_start'):
                    if current_repeat is None:
                        current_repeat = 0
                    else:
                        current_repeat += 1
                if current_repeat is None or current_repeat >= len(repeats_lengths):
                    continue
                if not visited_states[i].startswith('I') and not visited_states[i].startswith('D'):
                    continue
                if repeats_lengths[current_repeat] == len(self.reference_vntr.pattern):
                    continue
                state = visited_states[i].split('_')[0]
                if state.startswith('I'):
                    state += get_emitted_basepair_from_visited_states(visited_states[i], visited_states, read.sequence)
                if abs(repeats_lengths[current_repeat] - len(self.reference_vntr.pattern)) <= 2:
                    if state not in mutations.keys():
                        mutations[state] = 0
                    mutations[state] += 1
        sorted_mutations = sorted(mutations.items(), key=lambda x: x[1])
        logging.debug('sorted mutations: %s ' % sorted_mutations)
        frameshift_candidate = sorted_mutations[-1] if len(sorted_mutations) else (None, 0)
        logging.info(sorted(repeats_lengths_distribution))
        logging.info('Frameshift Candidate and Occurrence %s: %s' % frameshift_candidate)
        logging.info('Observed repeating base pairs in data: %s' % repeating_bps_in_data)
        avg_bp_coverage = float(repeating_bps_in_data) / self.reference_vntr.get_length() / 2
        logging.info('Average coverage for each base pair: %s' % avg_bp_coverage)

        expected_indel_transitions = 1 / avg_bp_coverage
        if self.identify_frameshift(avg_bp_coverage, frameshift_candidate[1], expected_indel_transitions):
            logging.info('There is a frameshift at %s' % frameshift_candidate[0])
            return frameshift_candidate[0]
        return None

    def read_flanks_repeats_with_confidence(self, vpath):
        minimum_left_flanking = 5
        minimum_right_flanking = 5
        if self.reference_vntr.id in self.minimum_left_flanking_size:
            minimum_left_flanking = self.minimum_left_flanking_size[self.reference_vntr.id]
        if self.reference_vntr.id in self.minimum_right_flanking_size:
            minimum_right_flanking = self.minimum_right_flanking_size[self.reference_vntr.id]

        if get_left_flanking_region_size_in_vpath(vpath) > minimum_left_flanking:
            if get_right_flanking_region_size_in_vpath(vpath) > minimum_right_flanking:
                return True
        return False

    def check_if_flanking_regions_align_to_str(self, read_str, length_distribution, spanning_reads):
        flanking_region_size = 100
        left_flanking = self.reference_vntr.left_flanking_region[-flanking_region_size:]
        right_flanking = self.reference_vntr.right_flanking_region[:flanking_region_size]
        left_alignments = pairwise2.align.localms(read_str, left_flanking, 1, -1, -1, -1)
        if len(left_alignments) < 1:
            return
        min_left, max_left = 10e9, 0
        for aln in left_alignments:
            if aln[2] < len(left_flanking) * (1 - settings.MAX_ERROR_RATE):
                continue
            min_left = min(min_left, aln[3])
            max_left = max(max_left, aln[3])
        if max_left - min_left > 30:
            with open('vntr_complex.txt', 'a') as out:
                out.write('%s %s\n' % (self.reference_vntr.id, max_left - min_left))
        left_align = left_alignments[0]
        if left_align[2] < len(left_flanking) * (1 - settings.MAX_ERROR_RATE):
            return

        right_alignments = pairwise2.align.localms(read_str, right_flanking, 1, -1, -1, -1)
        if len(right_alignments) < 1:
            return
        min_right, max_right = 10e9, 0
        for aln in right_alignments:
            if aln[2] < len(right_flanking) * (1 - settings.MAX_ERROR_RATE):
                continue
            min_right = min(min_right, aln[3])
            max_right = max(max_right, aln[3])
        if max_right - min_right > 30:
            with open('vntr_complex.txt', 'a') as out:
                out.write('%s %s\n' % (self.reference_vntr.id, max_right - min_right))
        right_align = right_alignments[0]
        if right_align[2] < len(right_flanking) * (1 - settings.MAX_ERROR_RATE):
            return

        if right_align[3] < left_align[3]:
            return
        spanning_reads.append(read_str[left_align[3]:right_align[3]+flanking_region_size])
        length_distribution.append(right_align[3] - (left_align[3] + flanking_region_size))

    def check_if_pacbio_read_spans_vntr(self, sema, read, length_distribution, spanning_reads):
        self.check_if_flanking_regions_align_to_str(str(read.seq).upper(), length_distribution, spanning_reads)
        reverse_complement_str = str(Seq(str(read.seq)).reverse_complement())
        self.check_if_flanking_regions_align_to_str(reverse_complement_str.upper(), length_distribution, spanning_reads)
        sema.release()

    def check_if_pacbio_mapped_read_spans_vntr(self, sema, read, length_distribution, spanning_reads):
        flanking_region_size = 100
        region_start = self.reference_vntr.start_point - flanking_region_size
        region_end = self.reference_vntr.start_point + self.reference_vntr.get_length()
        if read.get_reference_positions()[0] < region_start and read.get_reference_positions()[-1] > region_end:
            read_region_start = None
            read_region_end = None
            for read_pos, ref_pos in enumerate(read.get_reference_positions()):
                if ref_pos >= region_start and read_region_start is None:
                    read_region_start = read_pos
                if ref_pos >= region_end and read_region_end is None:
                    read_region_end = read_pos
            if read_region_start is not None and read_region_end is not None:
                result = read.seq[read_region_start:read_region_end+flanking_region_size]
                if read.is_reverse:
                    result = str(Seq(result).reverse_complement())
                spanning_reads.append(result)
                length_distribution.append(len(result) - flanking_region_size * 2)
        sema.release()

    @time_usage
    def get_spanning_reads_of_unaligned_pacbio_reads(self, unmapped_filtered_reads):
        sema = Semaphore(settings.CORES)
        manager = Manager()
        shared_length_distribution = manager.list()
        shared_spanning_reads = manager.list()

        process_list = []
        for read in unmapped_filtered_reads:
            sema.acquire()
            p = Process(target=self.check_if_pacbio_read_spans_vntr, args=(sema, read, shared_length_distribution,
                                                                           shared_spanning_reads))
            process_list.append(p)
            p.start()
        for p in process_list:
            p.join()
        logging.info('length_distribution of unmapped spanning reads: %s' % list(shared_length_distribution))
        return list(shared_spanning_reads), list(shared_length_distribution)

    @time_usage
    def get_spanning_reads_of_aligned_pacbio_reads(self, alignment_file):
        sema = Semaphore(settings.CORES)
        manager = Manager()
        length_distribution = manager.list()
        mapped_spanning_reads = manager.list()

        vntr_start = self.reference_vntr.start_point
        vntr_end = self.reference_vntr.start_point + self.reference_vntr.get_length()
        region_start = vntr_start
        region_end = vntr_end
        read_mode = self.get_alignment_file_read_mode(alignment_file)
        samfile = pysam.AlignmentFile(alignment_file, read_mode, reference_filename=self.reference_filename)
        reference = get_reference_genome_of_alignment_file(samfile)
        chromosome = self.reference_vntr.chromosome if reference == 'HG19' else self.reference_vntr.chromosome[3:]
        process_list = []
        for read in samfile.fetch(chromosome, region_start, region_end):
            sema.acquire()
            p = Process(target=self.check_if_pacbio_mapped_read_spans_vntr, args=(sema, read, length_distribution,
                                                                                  mapped_spanning_reads))
            process_list.append(p)
            p.start()

        for p in process_list:
            p.join()

        logging.info('length_distribution of mapped spanning reads: %s' % list(length_distribution))
        return list(mapped_spanning_reads)

    def get_conditional_likelihood(self, ck, ci, cj, ru_counts, r, r_e):
        if ck == ci == cj:
            return 1-r
        if cj == 0:  # CHECK LATER
            return 0.5 * (1-r)
        if ck == ci:
            return 0.5 * ((1-r) + r_e ** abs(ck-cj))
        if ck == cj:
            return 0.5 * ((1-r) + r_e ** abs(ck-ci))
        if ck != ci and ck != cj:
            return 0.5 * (r_e ** abs(ck-ci) + r_e ** abs(ck-cj))

    def find_genotype_based_on_observed_repeats(self, observed_copy_numbers):
        ru_counts = {}
        for cn in observed_copy_numbers:
            if cn not in ru_counts.keys():
                ru_counts[cn] = 0
            ru_counts[cn] += 1
        if len(ru_counts.keys()) < 2:
            priors = 0.5
            ru_counts[0] = 1
        else:
            priors = 1.0 / (len(ru_counts.keys()) * (len(ru_counts.keys())-1) / 2)
        import operator
        ru_counts = sorted(ru_counts.items(), key=operator.itemgetter(1), reverse=True)
        r = 0.03
        r_e = r / (2 + r)
        prs = {}
        for ck, occ in ru_counts:
            if ck == 0:
                continue
            for i in range(len(ru_counts)):
                ci = ru_counts[i][0]
                for j in range(len(ru_counts)):
                    if j < i:
                        continue
                    if self.is_haploid and i != j:
                        continue
                    cj = ru_counts[j][0]
                    if (ci, cj) not in prs.keys():
                        prs[(ci, cj)] = []
                    prs[(ci, cj)].append(self.get_conditional_likelihood(ck, ci, cj, ru_counts, r, r_e) ** occ)

        posteriors = {}
        import numpy
        for key in prs.keys():
            prs[key] = numpy.prod(numpy.array(prs[key]))
            posteriors[key] = prs[key] * priors

        sum_of_probs = sum(posteriors.values())

        max_prob = 1e-20
        result = None
        for key, value in posteriors.items():
            if value / sum_of_probs > max_prob:
                max_prob = value / sum_of_probs
                result = key

        logging.info('Maximum probability for genotyping: %s' % max_prob)
        return result, max_prob

    def get_dominant_copy_numbers_from_spanning_reads(self, spanning_reads):
        if len(spanning_reads) < 1:
            logging.info('There is no spanning read')
            return None
        max_length = 0
        for read in spanning_reads:
            if len(read) - 100 > max_length:
                max_length = len(read) - 100
        max_copies = int(round(max_length / float(len(self.reference_vntr.pattern))))
        # max_copies = min(max_copies, 2 * len(self.reference_vntr.get_repeat_segments()))
        vntr_matcher = self.build_vntr_matcher_hmm(max_copies)
        observed_copy_numbers = []
        for haplotype in spanning_reads:
            logp, vpath = vntr_matcher.viterbi(haplotype)
            rev_logp, rev_vpath = vntr_matcher.viterbi(str(Seq(haplotype).reverse_complement()))
            if logp < rev_logp:
                vpath = rev_vpath
            observed_copy_numbers.append(get_number_of_repeats_in_vpath(vpath))

        logging.info('flanked repeats: %s' % observed_copy_numbers)
        return self.find_genotype_based_on_observed_repeats(observed_copy_numbers)

    @time_usage
    def get_haplotype_copy_numbers_from_spanning_reads(self, spanning_reads):
        if len(spanning_reads) < 1:
            logging.info('There is no spanning read')
            return None
        max_length = 0
        for read in spanning_reads:
            if len(read) - 100 > max_length:
                max_length = len(read) - 100
        max_copies = int(round(max_length / float(len(self.reference_vntr.pattern))))
        max_copies = min(max_copies, 2 * len(self.reference_vntr.get_repeat_segments()))
        vntr_matcher = self.build_vntr_matcher_hmm(max_copies)
        haplotyper = PacBioHaplotyper(spanning_reads)
        haplotypes = haplotyper.get_error_corrected_haplotypes()
        copy_numbers = []
        for haplotype in haplotypes:
            # print('haplotype: %s' % haplotype)
            logp, vpath = vntr_matcher.viterbi(haplotype)
            rev_logp, rev_vpath = vntr_matcher.viterbi(str(Seq(haplotype).reverse_complement()))
            if logp < rev_logp:
                vpath = rev_vpath
            copy_numbers.append(get_number_of_repeats_in_vpath(vpath))
        return copy_numbers

    def find_ru_counts_with_naive_approach(self, length_dist, spanning_reads):
        haplotyper = PacBioHaplotyper(spanning_reads)
        haplotypes = haplotyper.get_error_corrected_haplotypes(1)
        flanking_region_lengths = []
        new_spanning_reads = []
        if len(haplotypes) == 0:
            return None
        self.check_if_flanking_regions_align_to_str(haplotypes[0].upper(), flanking_region_lengths, new_spanning_reads)
        reverse_complement_str = str(Seq(haplotypes[0]).reverse_complement())
        self.check_if_flanking_regions_align_to_str(reverse_complement_str.upper(), flanking_region_lengths, new_spanning_reads)
        if len(flanking_region_lengths) > 0:
            return [round(flanking_region_lengths[0] / len(self.reference_vntr.pattern))] * 2
        else:
            return None

    def find_ru_counts_from_average_flanking_region_distance(self, length_dist):
        if len(length_dist):
            ru_counts_list = [round(length / len(self.reference_vntr.pattern)) for length in length_dist]
            ru_count_frequencies = Counter(ru_counts_list)
            copy_numbers = [ru_count_frequencies[0][0]]
            if len(ru_count_frequencies.keys()) > 1 and ru_count_frequencies[1][1] > ru_count_frequencies[0][1] / 5:
                copy_numbers.append(ru_count_frequencies[1][0])
            else:
                copy_numbers = copy_numbers * 2
        else:
            copy_numbers = None
        return copy_numbers

    @time_usage
    def find_repeat_count_from_pacbio_alignment_file(self, alignment_file, unmapped_filtered_reads):
        logging.debug('finding repeat count from pacbio alignment file for %s' % self.reference_vntr.id)

        unaligned_spanning_reads, length_dist = self.get_spanning_reads_of_unaligned_pacbio_reads(unmapped_filtered_reads)
        mapped_spanning_reads = self.get_spanning_reads_of_aligned_pacbio_reads(alignment_file)

        spanning_reads = mapped_spanning_reads + unaligned_spanning_reads
        copy_numbers = self.get_dominant_copy_numbers_from_spanning_reads(spanning_reads)
        return copy_numbers

    @time_usage
    def find_repeat_count_from_pacbio_reads(self, unmapped_filtered_reads, naive=False):
        logging.debug('finding repeat count from pacbio reads file for %s' % self.reference_vntr.id)
        spanning_reads, length_dist = self.get_spanning_reads_of_unaligned_pacbio_reads(unmapped_filtered_reads)
        if naive:
            copy_numbers = self.find_ru_counts_with_naive_approach(length_dist, spanning_reads)
        else:
            copy_numbers = self.get_dominant_copy_numbers_from_spanning_reads(spanning_reads)
        return copy_numbers

    @time_usage
    def iteratively_update_model(self, alignment_file, unmapped_filtered_reads, selected_reads, hmm):
        updated_selected_reads = selected_reads
        fitness = sum([read.logp for read in selected_reads])
        read_length = len(selected_reads[0].sequence)

        reference_repeats = []
        for reference_repeat in self.reference_vntr.get_repeat_segments():
            sequence = str(reference_repeat).upper()
            logp, vpath = hmm.viterbi(sequence)
            reference_repeats.append(SelectedRead(sequence, logp, vpath))

        logging.info('initial fitness: %s' % fitness)

        flanking_region_size = read_length
        left_flanking_region = self.reference_vntr.left_flanking_region[-flanking_region_size:]
        right_flanking_region = self.reference_vntr.right_flanking_region[:flanking_region_size]
        copies = self.get_copies_for_hmm(read_length)
        max_steps = 1000
        min_improvement = 1
        for i in range(max_steps):
            old_fitness = fitness
            current_vpaths = [(read.sequence, read.vpath) for read in updated_selected_reads + reference_repeats]
            hmm = get_read_matcher_model(left_flanking_region, right_flanking_region, None, copies, current_vpaths)
            updated_selected_reads = self.select_illumina_reads(alignment_file, unmapped_filtered_reads, False, hmm)
            fitness = sum([read.logp for read in selected_reads])

            if fitness - old_fitness < min_improvement:
                break

        logging.info('final fitness: %s' % fitness)
        return updated_selected_reads

    @time_usage
    def select_illumina_reads(self, alignment_file, unmapped_filtered_reads, update=False, hmm=None):
        recruitment_score = None
        selected_reads = []
        vntr_bp_in_unmapped_reads = Value('d', 0.0)

        number_of_reads = 0
        read_length = 150

        for read_segment in unmapped_filtered_reads:
            if number_of_reads == 0:
                read_length = len(str(read_segment.seq))
            number_of_reads += 1
            if not hmm:
                hmm = self.get_vntr_matcher_hmm(read_length=read_length)
            if not recruitment_score:
                recruitment_score = self.get_min_score_to_select_a_read(read_length)

            if len(read_segment.seq) < read_length:
                continue

            self.process_unmapped_read(None, str(read_segment.seq), hmm, recruitment_score, vntr_bp_in_unmapped_reads,
                                       selected_reads)

        logging.debug('vntr base pairs in unmapped reads: %s' % vntr_bp_in_unmapped_reads.value)

        vntr_bp_in_mapped_reads = 0
        vntr_start = self.reference_vntr.start_point
        vntr_end = self.reference_vntr.start_point + self.reference_vntr.get_length()
        read_mode = self.get_alignment_file_read_mode(alignment_file)
        samfile = pysam.AlignmentFile(alignment_file, read_mode, reference_filename=self.reference_filename)
        reference = get_reference_genome_of_alignment_file(samfile)
        chromosome = self.reference_vntr.chromosome if reference == 'HG19' else self.reference_vntr.chromosome[3:]
        for read in samfile.fetch(chromosome, vntr_start, vntr_end):
            if not recruitment_score:
                read_length = len(read.seq)
                recruitment_score = self.get_min_score_to_select_a_read(read_length)
            if not hmm:
                hmm = self.get_vntr_matcher_hmm(read_length=read_length)

            if read.is_unmapped:
                continue
            if len(read.seq) < int(read_length * 0.9):
                logging.debug('Rejecting read for short length: %s' % read.seq)
                continue
            read_end = read.reference_end if read.reference_end else read.reference_start + len(read.seq)
            if vntr_start - read_length < read.reference_start < vntr_end or vntr_start < read_end < vntr_end:
                if read.seq.count('N') <= 0:
                    sequence = str(read.seq).upper()
                    logp, vpath = hmm.viterbi(sequence)
                    rev_logp, rev_vpath = hmm.viterbi(str(Seq(read.seq).reverse_complement()).upper())
                    if logp < rev_logp:
                        sequence = str(Seq(read.seq).reverse_complement()).upper()
                        logp = rev_logp
                        vpath = rev_vpath
                    length = len(sequence)
                    if is_low_quality_read(read) and not self.recruit_read(logp, vpath, recruitment_score, length):
                        logging.debug('Rejected Read: %s' % sequence)
                        continue
                    selected_reads.append(SelectedRead(sequence, logp, vpath, read.mapq, read.reference_start))
                end = min(read_end, vntr_end)
                start = max(read.reference_start, vntr_start)
                vntr_bp_in_mapped_reads += end - start
        logging.debug('vntr base pairs in mapped reads: %s' % vntr_bp_in_mapped_reads)

        if update:
            selected_reads = self.iteratively_update_model(alignment_file, unmapped_filtered_reads, selected_reads, hmm)

        return selected_reads

    @time_usage
    def find_frameshift_from_alignment_file(self, alignment_file, unmapped_filtered_reads):
        logging.debug('finding frameshift from alignment file for %s' % self.reference_vntr.id)

        selected_reads = self.select_illumina_reads(alignment_file, unmapped_filtered_reads)
        return self.find_frameshift_from_selected_reads(selected_reads)

    @time_usage
    def get_ru_count_with_coverage_method(self, pattern_occurrences, total_counted_vntr_bp, average_coverage):
        haplotypes = 1 if self.is_haploid else 2
        estimate = [int(pattern_occurrences / (float(average_coverage) * haplotypes))] * 2
        return estimate

    @time_usage
    def find_repeat_count_from_alignment_file(self, alignment_file, unmapped_filtered_reads, average_coverage=None,
                                              update=False):
        logging.debug('finding repeat count from alignment file for %s' % self.reference_vntr.id)

        selected_reads = self.select_illumina_reads(alignment_file, unmapped_filtered_reads, update)

        covered_repeats = []
        flanking_repeats = []
        total_counted_vntr_bp = 0
        for selected_read in selected_reads:
            repeats = get_number_of_repeats_in_vpath(selected_read.vpath)
            total_counted_vntr_bp += get_number_of_repeat_bp_matches_in_vpath(selected_read.vpath)
            logging.debug('logp of read: %s' % str(selected_read.logp))
            logging.debug('left flankign size: %s' % get_left_flanking_region_size_in_vpath(selected_read.vpath))
            logging.debug('right flanking size: %s' % get_right_flanking_region_size_in_vpath(selected_read.vpath))
            logging.debug(selected_read.sequence)
            visited_states = [state.name for idx, state in selected_read.vpath[1:-1]]
            if self.read_flanks_repeats_with_confidence(selected_read.vpath):
                logging.debug('spanning read visited states :%s' % visited_states)
                logging.debug('repeats: %s' % repeats)
                covered_repeats.append(repeats)
            else:
                flanking_repeats.append(repeats)
        flanking_repeats = sorted(flanking_repeats)
        logging.info('covered repeats: %s' % covered_repeats)
        logging.info('flanking repeats: %s' % flanking_repeats)
        min_valid_flanked = max(covered_repeats) if len(covered_repeats) > 0 else 0
        max_flanking_repeat = [r for r in flanking_repeats if r == max(flanking_repeats) and r >= min_valid_flanked]
        if len(max_flanking_repeat) < 5:
            max_flanking_repeat = []

        exact_genotype, max_prob = self.find_genotype_based_on_observed_repeats(covered_repeats + max_flanking_repeat)
        if exact_genotype is not None:
            exact_genotype_log = '/'.join([str(cn) for cn in sorted(exact_genotype)])
        else:
            exact_genotype_log = 'None'
        logging.info('RU count lower bounds: %s' % exact_genotype_log)
        if average_coverage is None:
            return GenotypeResult(exact_genotype, len(selected_reads), len(covered_repeats), len(flanking_repeats),
                                  max_prob)

        pattern_occurrences = sum(flanking_repeats) + sum(covered_repeats)
        estimated_genotype = self.get_ru_count_with_coverage_method(pattern_occurrences, total_counted_vntr_bp,
                                                                    average_coverage)
        return GenotypeResult(estimated_genotype, len(selected_reads), len(covered_repeats), len(flanking_repeats),
                              max_prob=0)  # No probability for the estimated genotype

    def find_repeat_count_from_short_reads(self, short_read_files, working_directory='./'):
        """
        Map short read sequencing data to human reference genome (hg19) and call find_repeat_count_from_alignment_file
        :param short_read_files: short read sequencing data
        :param working_directory: directory for generating the outputs
        """
        alignment_file = '' + short_read_files
        # TODO: use bowtie2 to map short reads to hg19
        return self.find_repeat_count_from_alignment_file(alignment_file, working_directory)

    @time_usage
    def train_classifier_threshold(self, reference_file, read_length=150):
        hmm = self.get_vntr_matcher_hmm(read_length=read_length)
        simulated_true_reads = self.simulate_true_reads(read_length)
        simulated_false_filtered_reads = self.simulate_false_filtered_reads(reference_file)

        processed_true_reads = self.find_hmm_score_of_simulated_reads(hmm, simulated_true_reads)
        processed_false_reads = self.find_hmm_score_of_simulated_reads(hmm, simulated_false_filtered_reads)

        recruitment_score = self.find_recruitment_score_threshold(processed_true_reads, processed_false_reads)
        return recruitment_score / float(read_length)

    @time_usage
    def find_hmm_score_of_simulated_reads(self, hmm, reads):
        initial_recruitment_score = -10000
        manager = Manager()
        processed_reads = manager.list([])
        vntr_bp_in_reads = Value('d', 0.0)
        for read_segment in reads:
            self.process_unmapped_read(None, read_segment, hmm, initial_recruitment_score, vntr_bp_in_reads, processed_reads, False)
        return processed_reads

    @time_usage
    def simulate_false_filtered_reads(self, reference_file, min_match=3):
        alphabet = {'A': 0, 'C': 1, 'G': 2, 'T': 3}
        m = 4194301

        def get_hash(string):
            result = 0
            for k in range(len(string)):
                result = (result + alphabet[string[k].upper()] * (4 ** (keyword_size - k - 1))) % m
            return result

        false_filtered_reads = []
        MAX_FALSE_READS = 10000
        read_size = 150
        keyword_size = 11
        keywords = self.get_keywords_for_filtering(True, keyword_size)
        hashed_keywords = set([get_hash(keyword) for keyword in keywords])
        match_positions = []
        vntr_start = self.reference_vntr.start_point
        vntr_end = vntr_start + self.reference_vntr.get_length()
        fasta_sequences = SeqIO.parse(open(reference_file), 'fasta')
        for fasta in fasta_sequences:
            name, sequence = fasta.id, str(fasta.seq)
            if name != self.reference_vntr.chromosome:
                continue
            window_hash = None
            for i in range(0, len(sequence) - keyword_size):
                if sequence[i].upper() not in 'ACTG' or sequence[i - 1 + keyword_size].upper() not in 'ACTG':
                    continue
                if window_hash is None or sequence[i - 1].upper() not in 'ACTG':
                    if 'N' in sequence[i:i + keyword_size].upper():
                        window_hash = None
                        continue
                    window_hash = get_hash(sequence[i:i + keyword_size])
                    continue
                window_hash -= alphabet[sequence[i - 1].upper()] * (4 ** (keyword_size - 1))
                window_hash = (window_hash * 4 + alphabet[sequence[i - 1 + keyword_size].upper()]) % m
                if window_hash in hashed_keywords:
                    if name == self.reference_vntr.chromosome and vntr_start - read_size < i < vntr_end:
                        continue
                    if sequence[i:i + keyword_size].upper() in keywords:
                        match_positions.append(i)
                        if len(match_positions) >= min_match and match_positions[-1] - match_positions[-min_match] < read_size:
                            for j in range(match_positions[-1] - read_size, match_positions[-min_match], 5):
                                if 'N' not in sequence[j:j + read_size].upper():
                                    false_filtered_reads.append(sequence[j:j + read_size])
                if len(false_filtered_reads) > MAX_FALSE_READS:
                    break
        return false_filtered_reads

    def simulate_true_reads(self, read_length):
        vntr = ''.join(self.reference_vntr.get_repeat_segments())
        right_flank = self.reference_vntr.right_flanking_region
        left_flank = self.reference_vntr.left_flanking_region
        locus = left_flank[-read_length:] + vntr + right_flank[:read_length]
        step_size = 1
        alphabet = ['A', 'C', 'G', 'T']
        sim_reads = []
        for i in range(0, len(locus) - read_length + 1, step_size):
            sim_reads.append(locus[i:i+read_length].upper())
        # add 4 special reads to sim_read
        for copies in range(1, len(self.reference_vntr.get_repeat_segments()) - 1):
            vntr_section = ''.join(self.reference_vntr.get_repeat_segments()[:copies])
            for i in range(1, 11):
                sim_reads.append((left_flank[-i:] + vntr_section + right_flank)[:read_length])
                sim_reads.append((left_flank + vntr_section + right_flank[:i])[-read_length:])
        min_copies = int(read_length / len(vntr)) + 1
        for i in range(1, 21):
            # print(len((vntr * min_copies)[i:read_length+i]))
            sim_reads.append((vntr * min_copies)[i:read_length+i])
            # print(len((vntr * min_copies)[-read_length-i:-i]))
            sim_reads.append((vntr * min_copies)[-read_length-i:-i])
        simulated_true_reads = []
        for sim_read in sim_reads:
            from random import randint
            for i in range(randint(1, 2)):
                temp_read = list(sim_read)
                temp_read[randint(0, len(sim_read)-1)] = alphabet[randint(0, 3)]
                sim_read = ''.join(temp_read)
            simulated_true_reads.append(sim_read)
        return simulated_true_reads

    @time_usage
    def find_recruitment_score_threshold(self, processed_true_reads, processed_false_reads):
        from sklearn.linear_model import LogisticRegression
        true_scores = [read.logp for read in processed_true_reads]
        false_scores = [read.logp for read in processed_false_reads]
        if len(false_scores) == 0:
            false_scores = [min(true_scores) - 2]
        clf = LogisticRegression()
        x = [[score] for score in true_scores + false_scores]
        y = [1] * len(true_scores) + [0] * len(false_scores)
        clf.fit(x, y)
        recruitment_score = max(true_scores)
        for i in range(-1, -300, -1):
            if int(clf.predict([[i]])) == 0:
                recruitment_score = i
                break
        return recruitment_score
