# Supplementary material for: Variable number tandem repeats mediate the expression of proximal genes
Source: Nat Commun. 2021 Apr 6;12:2075. doi: 10.1038/s41467-021-22206-z (PMC8024321; doi:10.1038/s41467-021-22206-z)
Supplement: Supplementary file 8 — Supplementary Software 1 [file 41467_2021_22206_MOESM8_ESM.zip › adVNTR-master/pomegranate/utils.pxd]

# utils.pxd
# Contact: Jacob Schreiber ( jmschreiber91@gmail.com )

cdef void mdot(double* X, double* Y, double* A, int m, int n, int k) nogil
cdef double _log (double x) nogil
cdef double pair_lse(double x, double y) nogil
cdef double gamma(double x) nogil
cdef double lgamma(double x) nogil
