# Supplementary material for: Variable number tandem repeats mediate the expression of proximal genes
Source: Nat Commun. 2021 Apr 6;12:2075. doi: 10.1038/s41467-021-22206-z (PMC8024321; doi:10.1038/s41467-021-22206-z)
Supplement: Supplementary file 8 — Supplementary Software 1 [file 41467_2021_22206_MOESM8_ESM.zip › adVNTR-master/pomegranate/base.pxd]

# base.pxd
# Contact: Jacob Schreiber ( jmschreiber91@gmail.com )

cimport numpy

ctypedef numpy.npy_intp SIZE_t


cdef class Model(object):
	cdef public str name
	cdef public int d
	cdef public bint frozen
	cdef public str model

	cdef double _log_probability( self, double symbol ) nogil
	cdef double _mv_log_probability( self, double* symbol ) nogil
	cdef double _vl_log_probability( self, double* symbol, int n ) nogil
	cdef void _v_log_probability( self, double* symbol,
	                              double* log_probability, int n ) nogil
	cdef double _summarize( self, double* items, double* weights,
	                        SIZE_t n ) nogil


cdef class GraphModel(Model):
	cdef public list states, edges
	cdef public object graph
	cdef int n_edges, n_states


cdef class State(object):
	cdef public Model distribution
	cdef public str name
	cdef public double weight
