# Supplementary material for: Variable number tandem repeats mediate the expression of proximal genes
Source: Nat Commun. 2021 Apr 6;12:2075. doi: 10.1038/s41467-021-22206-z (PMC8024321; doi:10.1038/s41467-021-22206-z)
Supplement: Supplementary file 8 — Supplementary Software 1 [file 41467_2021_22206_MOESM8_ESM.zip › adVNTR-master/pomegranate/base.pyx]

# base.pyx
# Contact: Jacob Schreiber ( jmschreiber91@gmail.com )

from .utils cimport *

from .distributions import Distribution

import json
import numpy
import uuid


# Define some useful constants
DEF NEGINF = float("-inf")
DEF INF = float("inf")


cdef class Model(object):
	"""The abstract building block for all distributions."""

	def __cinit__(self):
		self.name = "Model"
		self.frozen = False
		self.d = 0

	def __str__(self):
		return self.to_json()

	def __repr__(self):
		return self.to_json()

	def get_params(self, *args, **kwargs):
		return self.__getstate__()

	def set_params(self, state):
		self.__setstate__(state)

	def to_json(self, separators=(',', ' : '), indent=4):
		"""Serialize the model to a JSON.

		Parameters
		----------
		separators : tuple, optional
			The two separaters to pass to the json.dumps function for
			formatting.
			Default is (',', ' : ').

		indent : int, optional
			The indentation to use at each level. Passed to json.dumps for
			formatting. Default is 4.

		Returns
		-------
		json : str
			A properly formatted JSON object.
		"""
		raise NotImplementedError

	@classmethod
	def from_json( cls, json ):
		"""Deserialize this object from its JSON representation."""
		raise NotImplementedError

	def copy(self):
		"""Return a deep copy of this distribution object.

		This object will not be tied to any other distribution or connected
		in any form.

		Parameters
		----------
		None

		Returns
		-------
		distribution : Distribution
			A copy of the distribution with the same parameters.
		"""
		return self.__class__.from_json( self.to_json() )

	def freeze(self):
		"""Freeze the distribution, preventing updates from occuring."""
		self.frozen = True

	def thaw(self):
		"""Thaw the distribution, re-allowing updates to occur."""
		self.frozen = False

	def log_probability( self, double symbol ):
		"""Return the log probability of the given symbol under this
		distribution.

		Parameters
		----------
		symbol : double
			The symbol to calculate the log probability of (overriden for
			DiscreteDistributions)

		Returns
		-------
		logp : double
			The log probability of that point under the distribution.
		"""
		return NotImplementedError

	def copy(self):
		"""Return a deep copy of this distribution object.

		This object will not be tied to any other distribution or connected
		in any form.

		Parameters
		----------
		None

		Returns
		-------
		distribution : Distribution
			A copy of the distribution with the same parameters.
		"""
		return self.__class__(*self.parameters)

	def sample( self, n=None ):
		"""Return a random item sampled from this distribution.

		Parameters
		----------
		n : int or None, optional
			The number of samples to return. Default is None, which is to
			generate a single sample.

		Returns
		-------
		sample : double or object
			Returns a sample from the distribution of a type in the support
			of the distribution.
		"""
		raise NotImplementedError

	def probability( self, symbol ):
		"""Return the probability of the given symbol under this distribution.

		Parameters
		----------
		symbol : object
			The symbol to calculate the probability of

		Returns
		-------
		probability : double
			The probability of that point under the distribution.
		"""
		return numpy.exp(self.log_probability(symbol))

	def log_probability( self, symbol ):
		"""Return the log probability of the given symbol under this
		distribution.

		Parameters
		----------
		symbol : double
			The symbol to calculate the log probability of (overriden for
			DiscreteDistributions)

		Returns
		-------
		logp : double
			The log probability of that point under the distribution.
		"""
		raise NotImplementedError

	def sample( self, n=None ):
		"""Return a random item sampled from this distribution.

		Parameters
		----------
		n : int or None, optional
			The number of samples to return. Default is None, which is to
			generate a single sample.

		Returns
		-------
		sample : double or object
			Returns a sample from the distribution of a type in the support
			of the distribution.
		"""
		raise NotImplementedError

	def fit( self, items, weights=None, inertia=0.0 ):
		"""Fit the distribution to new data using MLE estimates.

		Parameters
		----------
		items : array-like, shape (n_samples, n_dimensions)
			This is the data to train on. Each row is a sample, and each column
			is a dimension to train on. For univariate distributions an array
			is used, while for multivariate distributions a 2d matrix is used.

		weights : array-like, shape (n_samples,), optional
			The initial weights of each sample in the matrix. If nothing is
			passed in then each sample is assumed to be the same weight.
			Default is None.

		inertia : double, optional
			The weight of the previous parameters of the model. The new
			parameters will roughly be
			old_param * inertia + new_param * (1-inertia), so an inertia of 0
			means ignore the old parameters, whereas an inertia of 1 means
			ignore the new parameters. Default is 0.0.

		Returns
		-------
		None
		"""
		raise NotImplementedError

	def summarize( self, items, weights=None ):
		"""Summarize a batch of data into sufficient statistics for a later
		update.

		Parameters
		----------
		items : array-like, shape (n_samples, n_dimensions)
			This is the data to train on. Each row is a sample, and each column
			is a dimension to train on. For univariate distributions an array
			is used, while for multivariate distributions a 2d matrix is used.

		weights : array-like, shape (n_samples,), optional
			The initial weights of each sample in the matrix. If nothing is
			passed in then each sample is assumed to be the same weight.
			Default is None.

		Returns
		-------
		None
		"""
		return NotImplementedError

	def from_summaries( self, inertia=0.0 ):
		"""Fit the distribution to the stored sufficient statistics.

		Parameters
		----------
		inertia : double, optional
			The weight of the previous parameters of the model. The new
			parameters will roughly be
			old_param * inertia + new_param * (1-inertia), so an inertia of 0
			means ignore the old parameters, whereas an inertia of 1 means
			ignore the new parameters. Default is 0.0.

		Returns
		-------
		None
		"""
		return NotImplementedError

	def clear_summaries(self):
		"""Clear the summary statistics stored in the object."""
		return NotImplementedError

	cdef double _log_probability( self, double symbol ) nogil:
		return NEGINF

	cdef double _mv_log_probability( self, double* symbol ) nogil:
		return NEGINF

	cdef double _vl_log_probability( self, double* symbol, int n ) nogil:
		return NEGINF

	cdef double _summarize( self, double* items,
		                    double* weights, int n ) nogil:
		pass

	cdef void _v_log_probability( self, double* symbol,
								  double* log_probability, int n ) nogil:
		pass


cdef class GraphModel(Model):
	"""Represents an generic graphical model."""

	def __init__( self, name=None ):
		"""
		Make a new graphical model. Name is an optional string used to name
		the model when output. Name may not contain spaces or newlines.
		"""

		# Save the name or make up a name.
		self.name = name or str( id(self) )
		self.states = []
		self.edges = []
		self.n_edges = 0
		self.n_states = 0
		self.d = 0

	def __str__(self):
		"""Represent this model with it's name and states."""
		return "{}:{}".format(self.name, "".join(map(str, self.states)))

	def add_node( self, node ):
		"""Add a node to the graph."""
		self.states.append(node)
		self.n_states += 1

	def add_nodes( self, *nodes ):
		"""Add multiple states to the graph."""
		for node in nodes:
			self.add_node(node)

	def add_state( self, state ):
		"""Another name for a node."""
		self.add_node(state)

	def add_states( self, *states ):
		"""Another name for a node."""
		for state in states:
			self.add_state(state)

	def add_edge( self, a, b ):
		"""
		Add a transition from state a to state b which indicates that B is
		dependent on A in ways specified by the distribution.
		"""

		# Add the transition
		self.edges.append( ( a, b ) )
		self.n_edges += 1

	def add_transition( self, a, b ):
		"""Transitions and edges are the same."""
		self.add_edge( a, b )

	def node_count( self):
		"""Returns the number of nodes/states in the model"""
		return self.n_states

	def state_count(self):
		"""Returns the number of states present in the model."""
		return self.n_states

	def edge_count(self):
		"""Returns the number of edges present in the model."""
		return self.n_edges

	def dense_transition_matrix(self):
		"""
		Returns the dense transition matrix. Useful if the transitions of
		somewhat small models need to be analyzed.
		"""

		m = len(self.states)
		transition_log_probabilities = numpy.zeros( (m, m) ) + NEGINF

		for i in range(m):
			for n in range( self.out_edge_count[i], self.out_edge_count[i+1] ):
				transition_log_probabilities[i, self.out_transitions[n]] = \
					self.out_transition_log_probabilities[n]

		return transition_log_probabilities


cdef class State(object):
	"""
	Represents a state in an HMM. Holds emission distribution, but not
	transition distribution, because that's stored in the graph edges.
	"""

	def __init__( self, distribution, name=None, weight=None ):
		"""
		Make a new State emitting from the given distribution. If distribution
		is None, this state does not emit anything. A name, if specified, will
		be the state's name when presented in output. Name may not contain
		spaces or newlines, and must be unique within a model.
		"""

		# Save the distribution
		self.distribution = distribution

		# Save the name
		self.name = name or str(uuid.uuid4())

		# Save the weight, or default to the unit weight
		self.weight = weight or 1.

	def __reduce__(self):
		return self.__class__, (self.distribution, self.name, self.weight)

	def __str__(self):
		"""
		The string representation of a state is the json, so call that format.
		"""
		return self.to_json()

	def __repr__(self):
		"""
		The string representation of a state is the json, so call that format.
		"""
		return self.__str__()

	def tie( self, state ):
		"""
		Tie this state to another state by just setting the distribution of the
		other state to point to this states distribution.
		"""
		state.distribution = self.distribution

	def is_silent(self):
		"""
		Return True if this state is silent (distribution is None) and False
		otherwise.
		"""
		return self.distribution is None

	def tied_copy(self):
		"""
		Return a copy of this state where the distribution is tied to the
		distribution of this state.
		"""
		return State( distribution=self.distribution, name=self.name+'-tied' )

	def copy( self ):
		"""Return a hard copy of this state."""
		return State( distribution=self.distribution.copy(), name=self.name )

	def to_json( self, separators=(',', ' : '), indent=4 ):
		"""Convert this state to JSON format."""

		return json.dumps( {
				'class' : 'State',
				'distribution' : None if self.is_silent()
					else json.loads( self.distribution.to_json() ),
				'name' : self.name,
				'weight' : self.weight
			}, separators=separators, indent=indent )

	@classmethod
	def from_json( cls, s ):
		"""Read a State from a given string formatted in JSON."""

		# Load a dictionary from a JSON formatted string
		d = json.loads(s)

		# If we're not decoding a state, we're decoding the wrong thing
		if d['class'] != 'State':
			raise IOError( "State object attempting to decode "
			               "{} object".format( d['class'] ) )

		# If this is a silent state, don't decode the distribution
		if d['distribution'] is None:
			return cls( None, str(d['name']), d['weight'] )

		# Otherwise it has a distribution, so decode that
		name = str(d['name'])
		weight = d['weight']

		c = d['distribution']['class']
		dist = eval(c).from_json( json.dumps( d['distribution'] ) )
		return cls( dist, name, weight )


# Create a convenient alias
Node = State
