# Supplementary material for: Variable number tandem repeats mediate the expression of proximal genes
Source: Nat Commun. 2021 Apr 6;12:2075. doi: 10.1038/s41467-021-22206-z (PMC8024321; doi:10.1038/s41467-021-22206-z)
Supplement: Supplementary file 8 — Supplementary Software 1 [file 41467_2021_22206_MOESM8_ESM.zip › adVNTR-master/pomegranate/hmm.pyx]

#cython: boundscheck=False
#cython: cdivision=True
# hmm.pyx: Yet Another Hidden Markov Model library
# Contact: Jacob Schreiber ( jmschreiber91@gmail.com )
#          Adam Novak ( anovak1@ucsc.edu )

from __future__ import print_function

from cython.view cimport array as cvarray
from libc.math cimport exp as cexp
from operator import attrgetter
import math, random, itertools as it, sys, json
import networkx
import tempfile
import warnings

from .base cimport GraphModel
from .base cimport Model
from .base cimport State
from .distributions cimport Distribution
from .distributions cimport DiscreteDistribution
from .distributions cimport IndependentComponentsDistribution

from .utils cimport _log
from .utils cimport pair_lse

from libc.stdlib cimport calloc
from libc.stdlib cimport free
from libc.string cimport memcpy
from libc.string cimport memset

import numpy
cimport numpy

from joblib import Parallel
from joblib import delayed

if sys.version_info[0] > 2:
    # Set up for Python 3
    xrange = range
    izip = zip
else:
    izip = it.izip

try:
    import pygraphviz
    import matplotlib.pyplot as plt
    import matplotlib.image
except ImportError:
    pygraphviz = None

# Define some useful constants
DEF NEGINF = float("-inf")
DEF INF = float("inf")
DEF SQRT_2_PI = 2.50662827463

def _check_input(sequence, model):
    n = len(sequence)

    if not model.discrete:
        sequence_ndarray = numpy.array(sequence, dtype=numpy.float64)
    elif model.multivariate and model.discrete:
        sequence_ndarray = numpy.empty((n, model.d), dtype=numpy.float64)
        for i in range(n):
            for j in range(model.d):
                if model.keymap[j] is {}:
                    sequence_ndarray[i, j] = sequence[i][j]
                else:
                    try:
                        sequence_ndarray[i, j] = model.keymap[j][sequence[i][j]]
                    except:
                        raise ValueError("Symbol '{}' is not defined in a distribution".format(sequence[i][j]))
    else:
        sequence_ndarray = numpy.empty(n, dtype=numpy.float64)
        for i in range(n):
            try:
                sequence_ndarray[i] = model.keymap[0][sequence[i]]
            except KeyError:
                raise ValueError("Symbol '{}' is not defined in a distribution".format(sequence[i]))

    return sequence_ndarray

# Useful python-based array-intended operations
def log(value):
    """Return the natural log of the value or -infinity if the value is 0."""

    if isinstance( value, numpy.ndarray ):
        to_return = numpy.zeros(( value.shape ))
        to_return[ value > 0 ] = numpy.log( value[ value > 0 ] )
        to_return[ value == 0 ] = NEGINF
        return to_return
    return _log( value )

cdef class HiddenMarkovModel( GraphModel ):
    """A Hidden Markov Model

    A Hidden Markov Model (HMM) is a directed graphical model where nodes are
    hidden states which contain an observed emission distribution and edges
    contain the probability of transitioning from one hidden state to another.
    HMMs allow you to tag each observation in a variable length sequence with
    the most likely hidden state according to the model.

    Parameters
    ----------
    name : str, optional
        The name of the model. Default is None.

    start : State, optional
        An optional state to force the model to start in. Default is None.

    end : State, optional
        An optional state to force the model to end in. Default is None.

    Attributes
    ----------
    start : State
        A state object corresponding to the initial start of the model

    end : State
        A state object corresponding to the forced end of the model

    start_index : int
        The index of the start object in the state list

    end_index : int
        The index of the end object in the state list

    silent_start : int
        The index of the beginning of the silent states in the state list

    states : list
        The list of all states in the model, with silent states at the end

    Examples
    --------
    >>> from pomegranate import *
    >>> d1 = DiscreteDistribution({'A' : 0.35, 'C' : 0.20, 'G' : 0.05, 'T' : 40})
    >>> d2 = DiscreteDistribution({'A' : 0.25, 'C' : 0.25, 'G' : 0.25, 'T' : 25})
    >>> d3 = DiscreteDistribution({'A' : 0.10, 'C' : 0.40, 'G' : 0.40, 'T' : 10})
    >>>
    >>> s1 = State( d1, name="s1" )
    >>> s2 = State( d2, name="s2" )
    >>> s3 = State( d3, name="s3" )
    >>>
    >>> model = HiddenMarkovModel('example')
    >>> model.add_states([s1, s2, s3])
    >>> model.add_transition( model.start, s1, 0.90 )
    >>> model.add_transition( model.start, s2, 0.10 )
    >>> model.add_transition( s1, s1, 0.80 )
    >>> model.add_transition( s1, s2, 0.20 )
    >>> model.add_transition( s2, s2, 0.90 )
    >>> model.add_transition( s2, s3, 0.10 )
    >>> model.add_transition( s3, s3, 0.70 )
    >>> model.add_transition( s3, model.end, 0.30 )
    >>> model.bake()
    >>>
    >>> print model.log_probability(list('ACGACTATTCGAT'))
    -4.31828085576
    >>> print ", ".join( state.name for i, state in model.viterbi(list('ACGACTATTCGAT'))[1] )
    example-start, s1, s2, s2, s2, s2, s2, s2, s2, s2, s2, s2, s2, s3, example-end
    """

    cdef public object start, end
    cdef public int start_index
    cdef public int end_index
    cdef public int silent_start
    cdef double* in_transition_pseudocounts
    cdef double* out_transition_pseudocounts
    cdef double [:] state_weights
    cdef public bint discrete
    cdef public bint multivariate
    cdef int summaries
    cdef int* tied_state_count
    cdef int* tied
    cdef int* tied_edge_group_size
    cdef int* tied_edges_starts
    cdef int* tied_edges_ends
    cdef double* in_transition_log_probabilities
    cdef double* out_transition_log_probabilities
    cdef double* expected_transitions
    cdef int* in_edge_count
    cdef int* in_transitions
    cdef int* out_edge_count
    cdef int* out_transitions
    cdef int finite, n_tied_edge_groups
    cdef public list keymap
    cdef object state_names
    cdef numpy.ndarray distributions
    cdef void** distributions_ptr

    def __init__( self, name=None, start=None, end=None ):
        # Save the name or make up a name.
        self.name = str(name) or str( id(self) )
        self.model = "HiddenMarkovModel"

        # This holds a directed graph between states. Nodes in that graph are
        # State objects, so they're guaranteed never to conflict when composing
        # two distinct models
        self.graph = networkx.DiGraph()

        # Save the start and end or mae one up
        self.start = start or State( None, name=self.name + "-start" )
        self.end = end or State( None, name=self.name + "-end" )

        self.d = 0
        self.n_edges = 0
        self.n_states = 0
        self.discrete = 0
        self.multivariate = 0

        # Put start and end in the graph
        self.graph.add_node(self.start)
        self.graph.add_node(self.end)

        self.in_edge_count = NULL
        self.in_transitions = NULL
        self.in_transition_pseudocounts = NULL
        self.in_transition_log_probabilities = NULL
        self.out_edge_count = NULL
        self.out_transitions = NULL
        self.out_transition_pseudocounts = NULL
        self.out_transition_log_probabilities = NULL
        self.expected_transitions = NULL
        self.summaries = 0

        self.tied_state_count = NULL
        self.tied = NULL
        self.tied_edge_group_size = NULL
        self.tied_edges_starts = NULL
        self.tied_edges_ends = NULL

        self.state_names = set()

    def __dealloc__(self):
        self.free_bake_buffers()

    def __getstate__(self):
        """Return model representation in a dictionary."""

        state = {
            'class' :  'HiddenMarkovModel',
            'name' :   self.name,
            'start' :  self.start,
            'end' :    self.end,
            'states' : self.states,
            'end_index' :    self.end_index,
            'start_index' :  self.start_index,
            'silent_index' : self.silent_start
        }

        indices = { state: i for i, state in enumerate( self.states )}

        # Get the number of groups of edges which are tied
        groups = []
        n = self.n_tied_edge_groups-1

        # Go through each group one at a time
        for i in xrange(n):
            # Create an empty list for that group
            groups.append( [] )

            # Go through each edge in that group
            start, end = self.tied_edge_group_size[i], self.tied_edge_group_size[i+1]

            # Add each edge as a tuple of indices
            for j in xrange( start, end ):
                groups[i].append( ( self.tied_edges_starts[j], self.tied_edges_ends[j] ) )

        # Now reverse this into a dictionary, such that each pair of edges points
        # to a label (a number in this case)
        d = { tup : i for i in xrange(n) for tup in groups[i] }

        # Get all the edges from the graph
        edges = []
        for start, end, data in self.graph.edges_iter( data=True ):
            # If this edge is part of a group of tied edges, annotate this group
            # it is a part of
            s, e = indices[start], indices[end]
            prob, pseudocount = math.e**data['probability'], data['pseudocount']
            edge = (s, e)
            edges.append( ( s, e, prob, pseudocount, d.get( edge, None ) ) )

        state['edges'] = edges

        # Get distribution tie information
        ties = []
        for i in xrange( self.silent_start ):
            start, end = self.tied_state_count[i], self.tied_state_count[i+1]

            for j in xrange( start, end ):
                ties.append( ( i, self.tied[j] ) )

        state['distribution ties'] = ties

        return state

    def __reduce__(self):
        return self.__class__, tuple(), self.__getstate__()

    def __setstate__( self, state ):
        """Deserialize object for unpickling.

        Parameters
        ----------
        state :
            The model state, (see `__reduce__()` documentation from the pickle protocol).
        """

        self.name = state['name']

        # Load all the states from JSON formatted strings
        states = state['states']
        for i, j in state['distribution ties']:
            # Tie appropriate states together
            states[i].tie( states[j] )

        # Add all the states to the model
        self.add_states( states )

        # Indicate appropriate start and end states
        self.start = states[ state['start_index'] ]
        self.end = states[ state['end_index'] ]

        # Add all the edges to the model
        for start, end, probability, pseudocount, group in state['edges']:
            self.add_transition( states[start], states[end], probability,
                pseudocount, group )

        # Bake the model
        self.bake( verbose=False )

    def free_bake_buffers(self):
        free(self.in_transition_pseudocounts)
        free(self.out_transition_pseudocounts)
        free(self.tied_state_count)
        free(self.tied)
        free(self.tied_edge_group_size)
        free(self.tied_edges_starts)
        free(self.tied_edges_ends)
        free(self.in_transition_log_probabilities)
        free(self.out_transition_log_probabilities)
        free(self.expected_transitions)
        free(self.in_edge_count)
        free(self.in_transitions)
        free(self.out_edge_count)
        free(self.out_transitions)


    def add_state(self, state):
        """Add a state to the given model.

        The state must not already be in the model, nor may it be part of any
        other model that will eventually be combined with this one.

        Parameters
        ----------
        state : State
            A state object to be added to the model.

        Returns
        -------
        None
        """

        if state.name in self.state_names:
            raise ValueError("A state with name '{}' already exists".format(state.name))

        self.graph.add_node(state)
        self.state_names.add(state.name)

    def add_states( self, *states ):
        """Add multiple states to the model at the same time.

        Parameters
        ----------
        states : list or generator
            Either a list of states which are entered sequentially, or just
            comma separated values, for example model.add_states(a, b, c, d).

        Returns
        -------
        None
        """

        for state in states:
            if isinstance( state, list ):
                for s in state:
                    self.add_state( s )
            else:
                self.add_state( state )

    def add_transition( self, a, b, probability, pseudocount=None, group=None ):
        """Add a transition from state a to state b.

        Add a transition from state a to state b with the given (non-log)
        probability. Both states must be in the HMM already. self.start and
        self.end are valid arguments here. Probabilities will be normalized
        such that every node has edges summing to 1. leaving that node, but
        only when the model is baked. Psueodocounts are allowed as a way of
        using edge-specific pseudocounts for training.

        By specifying a group as a string, you can tie edges together by giving
        them the same group. This means that a transition across one edge in the
        group counts as a transition across all edges in terms of training.

        Parameters
        ----------
        a : State
            The state that the edge originates from

        b : State
            The state that the edge goes to

        probability : double
            The probability of transitioning from state a to state b in [0, 1]

        pseudocount : double, optional
            The pseudocount to use for this specific edge if using edge
            pseudocounts for training. Defaults to the probability. Default
            is None.

        group : str, optional
            The name of the group of edges to tie together during training. If
            groups are used, then a transition across any one edge counts as a
            transition across all edges. Default is None.

        Returns
        -------
        None
        """

        pseudocount = pseudocount or probability
        self.graph.add_edge(a, b, probability=log(probability),
            pseudocount=pseudocount, group=group )

    def add_transitions( self, a, b, probabilities, pseudocounts=None,
        groups=None ):
        """Add many transitions at the same time,

        Parameters
        ----------
        a : State or list
            Either a state or a list of states where the edges originate.

        b : State or list
            Either a state or a list of states where the edges go to.

        probabilities : list
            The probabilities associated with each transition.

        pseudocounts : list, optional
            The pseudocounts associated with each transition. Default is None.

        groups : list, optional
            The groups of each edge. Default is None.

        Returns
        -------
        None

        Examples
        --------
        >>> model.add_transitions([model.start, s1], [s1, model.end], [1., 1.])
        >>> model.add_transitions([model.start, s1, s2, s3], s4, [0.2, 0.4, 0.3, 0.9])
        >>> model.add_transitions(model.start, [s1, s2, s3], [0.6, 0.2, 0.05])
        """

        pseudocounts = pseudocounts or probabilities

        n = len(a) if isinstance( a, list ) else len(b)
        if groups is None or isinstance( groups, str ):
            groups = [ groups ] * n

        # Allow addition of many transitions from many states
        if isinstance( a, list ) and isinstance( b, list ):
            edges = izip( a, b, probabilities, pseudocounts, groups )
            for start, end, probability, pseudocount, group in edges:
                self.add_transition( start, end, probability, pseudocount, group )

        # Allow for multiple transitions to a specific state
        elif isinstance( a, list ) and isinstance( b, State ):
            edges = izip( a, probabilities, pseudocounts, groups )
            for start, probability, pseudocount, group in edges:
                self.add_transition( start, b, probability, pseudocount, group )

        # Allow for multiple transitions from a specific state
        elif isinstance( a, State ) and isinstance( b, list ):
            edges = izip( b, probabilities, pseudocounts, groups )
            for end, probability, pseudocount, group in edges:
                self.add_transition( a, end, probability, pseudocount, group )

    def dense_transition_matrix( self ):
        """Returns the dense transition matrix.

        Parameters
        ----------
        None

        Returns
        -------
        matrix : numpy.ndarray, shape (n_states, n_states)
            A dense transition matrix, containing the log probability
            of transitioning from each state to each other state.
        """

        m = len(self.states)
        transition_log_probabilities = numpy.zeros( (m, m) ) + NEGINF

        for i in xrange(m):
            for n in xrange( self.out_edge_count[i], self.out_edge_count[i+1] ):
                transition_log_probabilities[i, self.out_transitions[n]] = \
                    self.out_transition_log_probabilities[n]

        return numpy.exp(transition_log_probabilities)

    def copy( self ):
        """Returns a deep copy of the HMM.

        Parameters
        ----------
        None

        Returns
        -------
        model : HiddenMarkovModel
            A deep copy of the model with entirely new objects.
        """

        return HiddenMarkovModel.from_json( self.to_json() )

    def freeze_distributions( self ):
        """Freeze all the distributions in model.

        Upon training only edges will be updated. The parameters of
        distributions will not be affected.

        Parameters
        ----------
        None

        Returns
        -------
        None
        """

        for state in self.states:
            if not state.is_silent():
                state.distribution.freeze()

    def thaw_distributions( self ):
        """Thaw all distributions in the model.

        Upon training distributions will be updated again.

        Parameters
        ----------
        None

        Returns
        -------
        None
        """

        for state in self.states:
            if not state.is_silent():
                state.distribution.thaw()

    def add_model( self, other ):
        """Add the states and edges of another model to this model.


        Parameters
        ----------
        other : HiddenMarkovModel
            The other model to add

        Returns
        -------
        None
        """

        self.graph = networkx.union(self.graph, other.graph)

    def concatenate( self, other, suffix='', prefix='' ):
        """Concatenate this model to another model.

        Concatenate this model to another model in such a way that a single
        probability 1 edge is added between self.end and other.start. Rename
        all other states appropriately by adding a suffix or prefix if needed.

        Parameters
        ----------
        other : HiddenMarkovModel
            The other model to concatenate

        suffix : str, optional
            Add the suffix to the end of all state names in the other model.
            Default is ''.

        prefix : str, optional
            Add the prefix to the beginning of all state names in the other
            model. Default is ''.

        Returns
        -------
        None
        """

        other.name = "{}{}{}".format( prefix, other.name, suffix )
        for state in other.states:
            state.name = "{}{}{}".format( prefix, state.name, suffix )

        self.graph = networkx.union( self.graph, other.graph )
        self.add_transition( self.end, other.start, 1.00 )
        self.end = other.end

    def draw(self, **kwargs):
        raise ValueError("depricated. Please use .plot")

    def plot( self, precision=4, **kwargs ):
        """Draw this model's graph using NetworkX and matplotlib.

        Note that this relies on networkx's built-in graphing capabilities (and
        not Graphviz) and thus can't draw self-loops.

        See networkx.draw_networkx() for the keywords you can pass in.

        Parameters
        ----------
        precision : int, optional
            The precision with which to round edge probabilities.
            Default is 4.

        **kwargs : any
            The arguments to pass into networkx.draw_networkx()

        Returns
        -------
        None
        """


        if pygraphviz is not None:
            G = pygraphviz.AGraph(directed=True)
            out_edges = self.out_edge_count

            for state in self.states:
                if state.is_silent():
                    color = 'grey'
                elif state.distribution.frozen:
                    color = 'blue'
                else:
                    color = 'red'

                G.add_node(state.name, color=color)

            for i, state in enumerate(self.states):
                for l in range(out_edges[i], out_edges[i+1]):
                    li = self.out_transitions[l]
                    p = cexp(self.out_transition_log_probabilities[l])
                    p = round(p, precision)
                    G.add_edge(state.name, self.states[li].name, label=p)

            with tempfile.NamedTemporaryFile() as tf:
                G.draw(tf.name, format='png', prog='dot')
                img = matplotlib.image.imread(tf.name)
                plt.imshow(img)
                plt.axis('off')
        else:
            warnings.warn("Install pygraphviz for nicer visualizations")
            networkx.draw()

    def bake( self, verbose=False, merge="All" ):
        """Finalize the topology of the model.

        Finalize the topology of the model and assign a numerical index to
        every state. This method must be called before any of the probability-
        calculating methods.

        This fills in self.states (a list of all states in order) and
        self.transition_log_probabilities (log probabilities for transitions),
        as well as self.start_index and self.end_index, and self.silent_start
        (the index of the first silent state).

        Parameters
        ----------
        verbose : bool, optional
            Return a log of changes made to the model during normalization
            or merging. Default is False.

        merge : "None", "Partial, "All"
            Merging has three options:
            "None": No modifications will be made to the model.
            "Partial": A silent state which only has a probability 1 transition
                to another silent state will be merged with that silent state.
                This means that if silent state "S1" has a single transition
                to silent state "S2", that all transitions to S1 will now go
                to S2, with the same probability as before, and S1 will be
                removed from the model.
            "All": A silent state with a probability 1 transition to any other
                state, silent or symbol emitting, will be merged in the manner
                described above. In addition, any orphan states will be removed
                from the model. An orphan state is a state which does not have
                any transitions to it OR does not have any transitions from it,
                except for the start and end of the model. This will iteratively
                remove orphan chains from the model. This is sometimes desirable,
                as all states should have both a transition in to get to that
                state, and a transition out, even if it is only to itself. If
                the state does not have either, the HMM will likely not work as
                intended.
            Default is 'All'.

        Returns
        -------
        None
        """

        self.free_bake_buffers()

        in_edge_count = numpy.zeros( len( self.graph.nodes() ),
            dtype=numpy.int32 )
        out_edge_count = numpy.zeros( len( self.graph.nodes() ),
            dtype=numpy.int32 )

        merge = merge.lower() if merge else None
        while merge == 'all':
            merge_count = 0

            # Reindex the states based on ones which are still there
            prestates = self.graph.nodes()
            indices = { prestates[i]: i for i in range( len( prestates ) ) }

            # Go through all the edges, summing in and out edges
            for a, b in self.graph.edges():
                out_edge_count[ indices[a] ] += 1
                in_edge_count[ indices[b] ] += 1

            # Go through each state, and if either in or out edges are 0,
            # remove the edge.
            for i in range( len( prestates ) ):
                if prestates[i] is self.start or prestates[i] is self.end:
                    continue

                if in_edge_count[i] == 0:
                    merge_count += 1
                    self.graph.remove_node( prestates[i] )

                    if verbose:
                        print( "Orphan state {} removed due to no edges \
                            leading to it".format(prestates[i].name ) )

                elif out_edge_count[i] == 0:
                    merge_count += 1
                    self.graph.remove_node( prestates[i] )

                    if verbose:
                        print( "Orphan state {} removed due to no edges \
                            leaving it".format(prestates[i].name ) )

            if merge_count == 0:
                break

        # Go through the model checking to make sure out edges sum to 1.
        # Normalize them to 1 if this is not the case.
        if merge in ['all', 'partial']:
            for state in self.graph.nodes():

                # Perform log sum exp on the edges to see if they properly sum to 1
                out_edges = round( sum( numpy.e**x['probability']
                    for x in self.graph.edge[state].values() ), 8 )

                # The end state has no out edges, so will be 0
                if out_edges != 1. and state != self.end:
                    # Issue a notice if verbose is activated
                    if verbose:
                        print( "{} : {} summed to {}, normalized to 1.0"\
                            .format( self.name, state.name, out_edges ) )

                    # Reweight the edges so that the probability (not logp) sums
                    # to 1.
                    for edge in self.graph.edge[state].values():
                        edge['probability'] = edge['probability'] - log( out_edges )

        # Automatically merge adjacent silent states attached by a single edge
        # of 1.0 probability, as that adds nothing to the model. Traverse the
        # edges looking for 1.0 probability edges between silent states.
        while merge in ['all', 'partial']:
            # Repeatedly go through the model until no merges take place.
            merge_count = 0

            for a, b, e in self.graph.edges( data=True ):
                # Since we may have removed a or b in a previous iteration,
                # a simple fix is to just check to see if it's still there
                if a not in self.graph.nodes() or b not in self.graph.nodes():
                    continue

                if a == self.start or b == self.end:
                    continue

                # If a silent state has a probability 1 transition out
                if e['probability'] == 0.0 and a.is_silent():

                    # Make sure the transition is an appropriate merger
                    if merge=='all' or ( merge=='partial' and b.is_silent() ):

                        # Go through every transition to that state
                        for x, y, d in self.graph.edges( data=True ):

                            # Make sure that the edge points to the current node
                            if y is a:
                                # Increment the edge counter
                                merge_count += 1

                                # Remove the edge going to that node
                                self.graph.remove_edge( x, y )

                                pseudo = max( e['pseudocount'], d['pseudocount'] )
                                group = e['group'] if e['group'] == d['group'] else None
                                # Add a new edge going to the new node
                                self.graph.add_edge( x, b, probability=d['probability'],
                                    pseudocount=pseudo,
                                    group=group )

                                # Log the event
                                if verbose:
                                    print( "{} : {} - {} merged".format(
                                        self.name, a, b) )

                        # Remove the state now that all edges are removed
                        self.graph.remove_node( a )

            if merge_count == 0:
                break

        if merge in ['all', 'partial']:
            # Detect whether or not there are loops of silent states by going
            # through every pair of edges, and ensure that there is not a cycle
            # of silent states.
            for a, b, e in self.graph.edges( data=True ):
                for x, y, d in self.graph.edges( data=True ):
                    if a is y and b is x and a.is_silent() and b.is_silent():
                        print( "Loop: {} - {}".format( a.name, b.name ) )

        states = self.graph.nodes()
        n, m = len(states), len(self.graph.edges())

        self.n_edges = m
        self.n_states = n

        silent_states, normal_states = [], []

        for state in states:
            if state.is_silent():
                silent_states.append(state)
            else:
                normal_states.append(state)

        numpy.random.seed(0)
        random.seed(0)

        normal_states = list(sorted( normal_states, key=attrgetter('name')))
        silent_states = list(sorted( silent_states, key=attrgetter('name')))

        # We need the silent states to be in topological sort order: any
        # transition between silent states must be from a lower-numbered state
        # to a higher-numbered state. Since we ban loops of silent states, we
        # can get away with this.

        # Get the subgraph of all silent states
        silent_subgraph = self.graph.subgraph(silent_states)

        # Get the sorted silent states. Isn't it convenient how NetworkX has
        # exactly the algorithm we need?
        silent_states_sorted = networkx.topological_sort(silent_subgraph, nbunch=silent_states)

        # What's the index of the first silent state?
        self.silent_start = len(normal_states)

        # Save the master state ordering. Silent states are last and in
        # topological order, so when calculationg forward algorithm
        # probabilities we can just go down the list of states.
        self.states = normal_states + silent_states_sorted

        # We need a good way to get transition probabilities by state index that
        # isn't N^2 to build or store. So we will need a reverse of the above
        # mapping. It's awkward but asymptotically fine.
        indices = { self.states[i]: i for i in range(n) }

        # Create a sparse representation of the tied states in the model. This
        # is done in the same way of the transition, by having a vector of
        # counts, and a vector of the IDs that the state is tied to.
        self.tied_state_count = <int*> calloc( self.silent_start+1, sizeof(int) )
        for i in range( self.silent_start+1 ):
            self.tied_state_count[i] = 0

        for i in range( self.silent_start ):
            for j in range( self.silent_start ):
                if i == j:
                    continue
                if self.states[i].distribution is self.states[j].distribution:
                    self.tied_state_count[i+1] += 1

        for i in range( 1, self.silent_start+1 ):
            self.tied_state_count[i] += self.tied_state_count[i-1]

        self.tied = <int*> calloc( self.tied_state_count[self.silent_start], sizeof(int) )
        for i in range( self.tied_state_count[self.silent_start] ):
            self.tied[i] = -1

        for i in range( self.silent_start ):
            for j in range( self.silent_start ):
                if i == j:
                    continue

                if self.states[i].distribution is self.states[j].distribution:
                    # Begin at the first index which belongs to state i...
                    start = self.tied_state_count[i]

                    # Find the first non -1 entry in order to put our index.
                    while self.tied[start] != -1:
                        start += 1

                    # Now that we've found a non -1 entry, put the index of the
                    # state which this state is tied to in!
                    self.tied[start] = j

        # Unpack the state weights
        self.state_weights = numpy.zeros( self.silent_start )
        for i in range( self.silent_start ):
            self.state_weights[i] = _log( self.states[i].weight )

        # This holds numpy array indexed [a, b] to transition log probabilities
        # from a to b, where a and b are state indices. It starts out saying all
        # transitions are impossible.
        self.in_transitions = <int*> calloc( m, sizeof(int) )
        self.in_edge_count = <int*> calloc( n+1, sizeof(int) )
        self.in_transition_pseudocounts = <double*> calloc( m,
            sizeof(double) )
        self.in_transition_log_probabilities = <double*> calloc( m,
            sizeof(double) )

        self.out_transitions = <int*> calloc( m, sizeof(int) )
        self.out_edge_count = <int*> calloc( n+1, sizeof(int) )
        self.out_transition_pseudocounts = <double*> calloc( m,
            sizeof(double) )
        self.out_transition_log_probabilities = <double*> calloc( m,
            sizeof(double) )

        self.expected_transitions =  <double*> calloc( self.n_edges, sizeof(double) )

        memset( self.in_transitions, -1, m*sizeof(int) )
        memset( self.in_edge_count, 0, (n+1)*sizeof(int) )
        memset( self.in_transition_pseudocounts, 0, m*sizeof(double) )
        memset( self.in_transition_log_probabilities, 0, m*sizeof(double) )

        memset( self.out_transitions, -1, m*sizeof(int) )
        memset( self.out_edge_count, 0, (n+1)*sizeof(int) )
        memset( self.out_transition_pseudocounts, 0, m*sizeof(double) )
        memset( self.out_transition_log_probabilities, 0, m*sizeof(double) )

        # Now we need to find a way of storing in-edges for a state in a manner
        # that can be called in the cythonized methods below. This is basically
        # an inversion of the graph. We will do this by having two lists, one
        # list size number of nodes + 1, and one list size number of edges.
        # The node size list will store the beginning and end values in the
        # edge list that point to that node. The edge list will be ordered in
        # such a manner that all edges pointing to the same node are grouped
        # together. This will allow us to run the algorithms in time
        # nodes*edges instead of nodes*nodes.
        for a, b in self.graph.edges_iter():
            # Increment the total number of edges going to node b.
            self.in_edge_count[ indices[b]+1 ] += 1
            # Increment the total number of edges leaving node a.
            self.out_edge_count[ indices[a]+1 ] += 1

        # Determine if the model is infinite or not based on the number of edges
        # to the end state
        if self.in_edge_count[ indices[ self.end ]+1 ] == 0:
            self.finite = 0
        else:
            self.finite = 1
        # Take the cumulative sum so that we can associate array indices with
        # in or out transitions
        for i in xrange( 1, n+1 ):
            self.in_edge_count[i] += self.in_edge_count[i-1]
            self.out_edge_count[i] += self.out_edge_count[i-1]

        # We need to store the edge groups as name : set pairs.
        edge_groups = {}

        # Now we go through the edges again in order to both fill in the
        # transition probability matrix, and also to store the indices sorted
        # by the end-node.
        for a, b, data in self.graph.edges_iter(data=True):
            # Put the edge in the dict. Its weight is log-probability
            start = self.in_edge_count[ indices[b] ]

            # Start at the beginning of the section marked off for node b.
            # If another node is already there, keep walking down the list
            # until you find a -1 meaning a node hasn't been put there yet.
            while self.in_transitions[ start ] != -1:
                if start == self.in_edge_count[ indices[b]+1 ]:
                    break
                start += 1

            self.in_transition_log_probabilities[start] = <double>data['probability']
            self.in_transition_pseudocounts[start] = data['pseudocount']

            # Store transition info in an array where the in_edge_count shows
            # the mapping stuff.
            self.in_transitions[start] = <int>indices[a]

            # Now do the same for out edges
            start = self.out_edge_count[indices[a]]

            while self.out_transitions[ start ] != -1:
                if start == self.out_edge_count[ indices[a]+1 ]:
                    break
                start += 1

            self.out_transition_log_probabilities[start] = <double>data['probability']
            self.out_transition_pseudocounts[start] = data['pseudocount']
            self.out_transitions[start] = <int>indices[b]

            # If this edge belongs to a group, we need to add it to the
            # dictionary. We only care about forward representations of
            # the edges.
            group = data['group']
            if group != None:
                if group in edge_groups:
                    edge_groups[group].append( ( indices[a], indices[b] ) )
                else:
                    edge_groups[ group ] = [ ( indices[a], indices[b] ) ]

        # We will organize the tied edges using three arrays. The first will be
        # the cumulative number of members in each group, to slice the later
        # arrays in the same manner as the transition arrays. The second will
        # be the index of the state the edge starts in. The third will be the
        # index of the state the edge ends in. This way, iterating across the
        # second and third lists in the slices indicated by the first list will
        # give all the edges in a group.
        total_grouped_edges = sum( map( len, edge_groups.values() ) )

        self.n_tied_edge_groups = len(edge_groups.keys())+1
        self.tied_edge_group_size = <int*> calloc(len(edge_groups.keys())+1,
            sizeof(int) )
        self.tied_edge_group_size[0] = 0

        self.tied_edges_starts = <int*> calloc( total_grouped_edges, sizeof(int))
        self.tied_edges_ends = <int*> calloc( total_grouped_edges, sizeof(int))

        # Iterate across all the grouped edges and bin them appropriately.
        for i, (name, edges) in enumerate( edge_groups.items() ):
            # Store the cumulative number of edges so far, which requires
            # adding the current number of edges (m) to the previous
            # number of edges (n)
            n = self.tied_edge_group_size[i]
            self.tied_edge_group_size[i+1] = n + len(edges)

            for j, (start, end) in enumerate( edges ):
                self.tied_edges_starts[n+j] = start
                self.tied_edges_ends[n+j] = end

        for state in self.states:
            if not state.is_silent():
                dist = state.distribution
                break

        self.d = dist.d
        self.multivariate = self.d > 1

        if isinstance( dist, DiscreteDistribution ):
            self.discrete = 1
            states = self.states[:self.silent_start]
            keys = []
            for state in states:
                keys.extend( state.distribution.keys() )
            self.keymap = [{ key: i for i, key in enumerate(set(keys)) }]
            for state in states:
                state.distribution.bake( tuple(set(keys)) )

        if self.d > 1:
            keys = [[] for i in range(self.d)]
            self.keymap = [{} for i in range(self.d)]
            for state in self.states[:self.silent_start]:
                d = state.distribution

                if isinstance(d, IndependentComponentsDistribution):
                    for i in range(self.d):
                        di = d.distributions[i]
                        if isinstance(di, DiscreteDistribution):
                            self.discrete = 1
                            keys[i].extend(di.keys())

            for i in range(self.d):
                keys[i] = tuple(set(keys[i]))
                self.keymap[i] = {key: j for j, key in enumerate(keys[i])}

            for state in self.states[:self.silent_start]:
                d = state.distribution
                if isinstance(d, IndependentComponentsDistribution):
                    d.bake(keys)

        self.distributions = numpy.empty(self.silent_start, dtype='object')
        for i in range(self.silent_start):
            self.distributions[i] = self.states[i].distribution
            if self.d != self.distributions[i].d:
                raise ValueError("mis-matching inputs for states")

        self.distributions_ptr = <void**> self.distributions.data

        # This holds the index of the start state
        try:
            self.start_index = indices[self.start]
        except KeyError:
            raise SyntaxError( "Model.start has been deleted, leaving the \
                model with no start. Please ensure it has a start." )
        # And the end state
        try:
            self.end_index = indices[self.end]
        except KeyError:
            raise SyntaxError( "Model.end has been deleted, leaving the \
                model with no end. Please ensure it has an end." )


    def sample( self, length=0, path=False ):
        """Generate a sequence from the model.

        Returns the sequence generated, as a list of emitted items. The
        model must have been baked first in order to run this method.

        If a length is specified and the HMM is infinite (no edges to the
        end state), then that number of samples will be randomly generated.
        If the length is specified and the HMM is finite, the method will
        attempt to generate a prefix of that length. Currently it will force
        itself to not take an end transition unless that is the only path,
        making it not a true random sample on a finite model.

        WARNING: If the HMM has no explicit end state, must specify a length
        to use.

        Parameters
        ----------
        length : int, optional
            Generate a sequence with a maximal length of this size. Used if
            you have no explicit end state. Default is 0.

        path : bool, optional
            Return the path of hidden states in addition to the emissions. If
            true will return a tuple of (sample, path). Default is False.

        Returns
        -------
        sample : list or tuple
            If path is true, return a tuple of (sample, path), otherwise return
            just the samples.
        """

        if self.d == 0:
            raise ValueError("must bake model before sampling")

        return self._sample( length, path )

    cdef list _sample( self, int length, int path ):
        cdef int i, j, k, l, li, m=len(self.states)
        cdef double cumulative_probability
        cdef double [:,:] transition_probabilities = numpy.zeros( (m,m) )
        cdef double [:] cum_probabilities = numpy.zeros( self.n_edges )

        cdef int*  out_edges = self.out_edge_count

        for k in range( m ):
            cumulative_probability = 0.
            for l in range( out_edges[k], out_edges[k+1] ):
                cumulative_probability += cexp(
                    self.out_transition_log_probabilities[l] )
                cum_probabilities[l] = cumulative_probability

        # This holds the numerical index of the state we are currently in.
        # Start in the start state
        i = self.start_index

        # Record the number of samples
        cdef int n = 0
        # Define the list of emissions, and the path of hidden states taken
        cdef list emissions = [], sequence_path = []
        cdef State state
        cdef double sample

        while i != self.end_index:
            # Get the object associated with this state
            state = self.states[i]

            # Add the state to the growing path
            sequence_path.append( state )

            if not state.is_silent():
                # There's an emission distribution, so sample from it
                emissions.append( state.distribution.sample() )
                n += 1

            # If we've reached the specified length, return the appropriate
            # values
            if length != 0 and n >= length:
                if path:
                    return [emissions, sequence_path]
                return emissions

            # What should we pick as our next state?
            # Generate a number between 0 and 1 to make a weighted decision
            # as to which state to jump to next.
            sample = random.random()

            # Save the last state id we were in
            j = i

            # Find out which state we're supposed to go to by comparing the
            # random number to the list of cumulative probabilities for that
            # state, and then picking the selected state.
            for k in range( out_edges[i], out_edges[i+1] ):
                if cum_probabilities[k] > sample:
                    i = self.out_transitions[k]
                    break

            # If the user specified a length, and we're not at that length, and
            # we're in an infinite HMM, we want to avoid going to the end state
            # if possible. If there is only a single probability 1 end to the
            # end state we can't avoid it, otherwise go somewhere else.
            if length != 0 and self.finite == 1 and i == self.end_index:
                # If there is only one transition...
                if len( range( out_edges[j], out_edges[j+1] ) ) == 1:
                    # ...and that transition goes to the end of the model...
                    if self.out_transitions[ out_edges[j] ] == self.end_index:
                        # ... then end the sampling, as nowhere else to go.
                        break

                # Take the cumulative probability of not going to the end state
                cumulative_probability = 0.
                for k in range( out_edges[k], out_edges[k+1] ):
                    if self.out_transitions[k] != self.end_index:
                        cumulative_probability += cum_probabilities[k]

                # Randomly select a number in that probability range
                sample = random.uniform( 0, cumulative_probability )

                # Select the state is corresponds to
                for k in range( out_edges[i], out_edges[i+1] ):
                    if cum_probabilities[k] > sample:
                        i = self.out_transitions[k]
                        break

        # Done! Return either emissions, or emissions and path.
        if path:
            sequence_path.append( self.end )
            return [emissions, sequence_path]
        return emissions

    cpdef double log_probability( self, sequence, check_input=True ):
        """Calculate the log probability of a single sequence.

        If a path is provided, calculate the log probability of that sequence
        given the path.

        Parameters
        ----------
        sequence : array-like
            Return the array of observations in a single sequence of data

        check_input : bool, optional
            Check to make sure that all emissions fall under the support of
            the emission distributions. Default is True.

        Returns
        -------
        logp : double
            The log probability of the sequence
        """

        if self.d == 0:
            raise ValueError("must bake model before computing probability")

        cdef numpy.ndarray sequence_ndarray
        cdef double* sequence_ptr
        cdef double log_probability
        cdef int n = len(sequence)
        cdef int mv = self.multivariate

        if check_input:
            sequence_ndarray = _check_input(sequence, self)
        else:
            sequence_ndarray = sequence

        sequence_ptr = <double*> sequence_ndarray.data

        with nogil:
            log_probability = self._vl_log_probability(sequence_ptr, n)

        return log_probability

    cdef double _vl_log_probability(self, double* sequence, int n) nogil:
        cdef double* f = self._forward(sequence, n, NULL)
        cdef double log_probability
        cdef int i, m = self.n_states

        if self.finite == 1:
            log_probability = f[n*m + self.end_index]
        else:
            log_probability = NEGINF
            for i in range( self.silent_start ):
                log_probability = pair_lse( log_probability, f[n*m + i] )

        free(f)
        return log_probability

    cpdef numpy.ndarray forward( self, sequence ):
        """Run the forward algorithm on the sequence.

        Calculate the probability of each observation being aligned to each
        state by going forward through a sequence. Returns the full forward
        matrix. Each index i, j corresponds to the sum-of-all-paths log
        probability of starting at the beginning of the sequence, and aligning
        observations to hidden states in such a manner that observation i was
        aligned to hidden state j. Uses row normalization to dynamically scale
        each row to prevent underflow errors.

        If the sequence is impossible, will return a matrix of nans.

        See also:
            - Silent state handling taken from p. 71 of "Biological
        Sequence Analysis" by Durbin et al., and works for anything which
        does not have loops of silent states.
            - Row normalization technique explained by
        http://www.cs.sjsu.edu/~stamp/RUA/HMM.pdf on p. 14.

        Parameters
        ----------
        sequence : array-like
            An array (or list) of observations.

        Returns
        -------
        matrix : array-like, shape (len(sequence), n_states)
            The probability of aligning the sequences to states in a forward
            fashion.
        """

        if self.d == 0:
            raise ValueError("must bake model before using forward algorithm")

        cdef numpy.ndarray sequence_ndarray
        cdef double* sequence_data
        cdef int n = len(sequence), m = len(self.states)
        cdef int mv = self.multivariate
        cdef void** distributions = <void**> self.distributions.data
        cdef numpy.ndarray f_ndarray = numpy.zeros( (n+1, m), dtype=numpy.float64 )
        cdef double* f

        sequence_ndarray = _check_input(sequence, self)
        sequence_data = <double*> sequence_ndarray.data

        with nogil:
            f = <double*> self._forward( sequence_data, n, NULL )

        for i in range(n+1):
            for j in range(m):
                f_ndarray[i, j] = f[i*m + j]

        free(f)
        return f_ndarray

    cdef double* _forward( self, double* sequence, int n, double* emissions ) nogil:
        cdef int i, k, ki, l, li
        cdef int p = self.silent_start, m = self.n_states
        cdef int dim = self.d

        cdef void** distributions = <void**> self.distributions_ptr

        cdef double log_probability
        cdef int* in_edges = self.in_edge_count

        cdef double* e = NULL
        cdef double* f = <double*> calloc( m*(n+1), sizeof(double) )

        # Either fill in a new emissions matrix, or use the one which has
        # been provided from a previous call.
        if emissions is NULL:
            e = <double*> calloc( n*self.silent_start, sizeof(double) )
            for l in range( self.silent_start ):
                for i in range( n ):
                    if self.multivariate:
                        e[l*n + i] = (( <Model> distributions[l] )._mv_log_probability( sequence+i*dim ) +
                            self.state_weights[l] )
                    else:
                        e[l*n + i] = (( <Model> distributions[l] )._log_probability( sequence[i] ) +
                            self.state_weights[l] )
        else:
            e = emissions

        # We must start in the start state, having emitted 0 symbols
        for i in range(m):
            f[i] = NEGINF
        f[self.start_index] = 0.

        for l in range( self.silent_start, m ):
            # Handle transitions between silent states before the first symbol
            # is emitted. No non-silent states have non-zero probability yet, so
            # we can ignore them.
            if l == self.start_index:
                # Start state log-probability is already right. Don't touch it.
                continue

            # This holds the log total transition probability in from
            # all current-step silent states that can have transitions into
            # this state.
            log_probability = NEGINF
            for k in range( in_edges[l], in_edges[l+1] ):
                ki = self.in_transitions[k]
                if ki < self.silent_start or ki >= l:
                    continue

                # For each current-step preceeding silent state k
                log_probability = pair_lse( log_probability,
                    f[ki] + self.in_transition_log_probabilities[k] )

            # Update the table entry
            f[l] = log_probability

        for i in range( n ):
            for l in range( self.silent_start ):
                # Do the recurrence for non-silent states l
                # This holds the log total transition probability in from
                # all previous states

                log_probability = NEGINF
                for k in range( in_edges[l], in_edges[l+1] ):
                    ki = self.in_transitions[k]

                    # For each previous state k
                    log_probability = pair_lse( log_probability,
                        f[i*m + ki] + self.in_transition_log_probabilities[k] )

                # Now set the table entry for log probability of emitting
                # index+1 characters and ending in state l
                f[(i+1)*m + l] = log_probability + e[i + l*n]

            for l in range( self.silent_start, m ):
                # Now do the first pass over the silent states
                # This holds the log total transition probability in from
                # all current-step non-silent states
                log_probability = NEGINF
                for k in range( in_edges[l], in_edges[l+1] ):
                    ki = self.in_transitions[k]
                    if ki >= self.silent_start:
                        continue

                    # For each current-step non-silent state k
                    log_probability = pair_lse( log_probability,
                        f[(i+1)*m + ki] + self.in_transition_log_probabilities[k] )

                # Set the table entry to the partial result.
                f[(i+1)*m + l] = log_probability

            for l in range( self.silent_start, m ):
                # Now the second pass through silent states, where we account
                # for transitions between silent states.

                # This holds the log total transition probability in from
                # all current-step silent states that can have transitions into
                # this state.
                log_probability = NEGINF
                for k in range( in_edges[l], in_edges[l+1] ):
                    ki = self.in_transitions[k]
                    if ki < self.silent_start or ki >= l:
                        continue
                    # For each current-step preceeding silent state k
                    log_probability = pair_lse( log_probability,
                        f[(i+1)*m + ki] + self.in_transition_log_probabilities[k] )

                # Add the previous partial result and update the table entry
                f[(i+1)*m + l] = pair_lse( f[(i+1)*m + l], log_probability )

        if emissions is NULL:
            free(e)
        return f

    cpdef numpy.ndarray backward( self, sequence ):
        """Run the backward algorithm on the sequence.

        Calculate the probability of each observation being aligned to each
        state by going backward through a sequence. Returns the full backward
        matrix. Each index i, j corresponds to the sum-of-all-paths log
        probability of starting at the end of the sequence, and aligning
        observations to hidden states in such a manner that observation i was
        aligned to hidden state j. Uses row normalization to dynamically scale
        each row to prevent underflow errors.

        If the sequence is impossible, will return a matrix of nans.

        See also:
            - Silent state handling taken from p. 71 of "Biological
        Sequence Analysis" by Durbin et al., and works for anything which
        does not have loops of silent states.
            - Row normalization technique explained by
        http://www.cs.sjsu.edu/~stamp/RUA/HMM.pdf on p. 14.

        Parameters
        ----------
        sequence : array-like
            An array (or list) of observations.

        Returns
        -------
        matrix : array-like, shape (len(sequence), n_states)
            The probability of aligning the sequences to states in a backward
            fashion.
        """

        if self.d == 0:
            raise ValueError("must bake model before using backward algorithm")

        cdef numpy.ndarray sequence_ndarray
        cdef double* sequence_data
        cdef double* b
        cdef int n = len(sequence), m = len(self.states)
        cdef int mv = self.multivariate
        cdef numpy.ndarray b_ndarray = numpy.zeros( (n+1, m), dtype=numpy.float64 )

        sequence_ndarray = _check_input(sequence, self)
        sequence_data = <double*> sequence_ndarray.data

        with nogil:
            b = self._backward( sequence_data, n, NULL )

        for i in range(n+1):
            for j in range(m):
                b_ndarray[i, j] = b[i*m + j]

        free(b)
        return b_ndarray

    cdef double* _backward( self, double* sequence, int n, double* emissions ) nogil:
        cdef int i, ir, k, kr, l, li
        cdef int p = self.silent_start, m = self.n_states
        cdef int dim = self.d

        cdef void** distributions = <void**> self.distributions_ptr

        cdef double log_probability
        cdef int* out_edges = self.out_edge_count

        cdef double* e = NULL
        cdef double* b = <double*> calloc( (n+1)*m, sizeof(double) )

        # Either fill in a new emissions matrix, or use the one which has
        # been provided from a previous call.
        if emissions is NULL:
            e = <double*> calloc( n*self.silent_start, sizeof(double) )
            for l in range( self.silent_start ):
                for i in range( n ):
                    if self.multivariate:
                        e[l*n + i] = ((<Model>distributions[l])._mv_log_probability( sequence+i*dim ) +
                            self.state_weights[l])
                    else:
                        e[l*n + i] = ((<Model>distributions[l])._log_probability( sequence[i] ) +
                            self.state_weights[l])
        else:
            e = emissions

        # We must end in the end state, having emitted len(sequence) symbols
        if self.finite == 1:
            for i in range(m):
                b[n*m + i] = NEGINF
            b[n*m + self.end_index] = 0
        else:
            for i in range(self.silent_start):
                b[n*m + i] = 0.
            for i in range(self.silent_start, m):
                b[n*m + i] = NEGINF

        for kr in range( m-self.silent_start ):
            if self.finite == 0:
                break
            # Cython arrays cannot go backwards, so modify the loop to account
            # for this.
            k = m - kr - 1

            # Do the silent states' dependencies on each other.
            # Doing it in reverse order ensures that anything we can
            # possibly transition to is already done.

            if k == self.end_index:
                # We already set the log-probability for this, so skip it
                continue

            # This holds the log total probability that we go to
            # current-step silent states and then continue from there to
            # finish the sequence.
            log_probability = NEGINF
            for l in range( out_edges[k], out_edges[k+1] ):
                li = self.out_transitions[l]
                if li < k+1:
                    continue

                # For each possible current-step silent state we can go to,
                # take into account just transition probability
                log_probability = pair_lse( log_probability,
                    b[n*m + li] + self.out_transition_log_probabilities[l] )

            # Now this is the probability of reaching the end state given we are
            # in this silent state.
            b[n*m + k] = log_probability

        for k in range( self.silent_start ):
            if self.finite == 0:
                break
            # Do the non-silent states in the last step, which depend on
            # current-step silent states.

            # This holds the total accumulated log probability of going
            # to such states and continuing from there to the end.
            log_probability = NEGINF
            for l in range( out_edges[k], out_edges[k+1] ):
                li = self.out_transitions[l]
                if li < self.silent_start:
                    continue

                # For each current-step silent state, add in the probability
                # of going from here to there and then continuing on to the
                # end of the sequence.
                log_probability = pair_lse( log_probability,
                    b[n*m + li] + self.out_transition_log_probabilities[l] )

            # Now we have summed the probabilities of all the ways we can
            # get from here to the end, so we can fill in the table entry.
            b[n*m + k] = log_probability

        # Now that we're done with the base case, move on to the recurrence
        for ir in range( n ):
            #if self.finite == 0 and ir == 0:
            #   continue
            # Cython xranges cannot go backwards properly, redo to handle
            # it properly
            i = n - ir - 1
            for kr in range( m-self.silent_start ):
                k = m - kr - 1

                # Do the silent states' dependency on subsequent non-silent
                # states, iterating backwards to match the order we use later.

                # This holds the log total probability that we go to some
                # subsequent state that emits the right thing, and then continue
                # from there to finish the sequence.
                log_probability = NEGINF
                for l in range( out_edges[k], out_edges[k+1] ):
                    li = self.out_transitions[l]
                    if li >= self.silent_start:
                        continue

                    # For each subsequent non-silent state l, take into account
                    # transition and emission emission probability.
                    log_probability = pair_lse( log_probability,
                        b[(i+1)*m + li] + self.out_transition_log_probabilities[l] +
                        e[i + li*n] )

                # We can't go from a silent state here to a silent state on the
                # next symbol, so we're done finding the probability assuming we
                # transition straight to a non-silent state.
                b[i*m + k] = log_probability

            for kr in range( m-self.silent_start ):
                k = m - kr - 1

                # Do the silent states' dependencies on each other.
                # Doing it in reverse order ensures that anything we can
                # possibly transition to is already done.

                # This holds the log total probability that we go to
                # current-step silent states and then continue from there to
                # finish the sequence.
                log_probability = NEGINF
                for l in range( out_edges[k], out_edges[k+1] ):
                    li = self.out_transitions[l]
                    if li < k+1:
                        continue

                    # For each possible current-step silent state we can go to,
                    # take into account just transition probability
                    log_probability = pair_lse( log_probability,
                        b[i*m + li] + self.out_transition_log_probabilities[l] )

                # Now add this probability in with the probability accumulated
                # from transitions to subsequent non-silent states.
                b[i*m + k] = pair_lse( log_probability, b[i*m + k] )

            for k in range( self.silent_start ):
                # Do the non-silent states in the current step, which depend on
                # subsequent non-silent states and current-step silent states.

                # This holds the total accumulated log probability of going
                # to such states and continuing from there to the end.
                log_probability = NEGINF
                for l in range( out_edges[k], out_edges[k+1] ):
                    li = self.out_transitions[l]
                    if li >= self.silent_start:
                        continue

                    # For each subsequent non-silent state l, take into account
                    # transition and emission emission probability.
                    log_probability = pair_lse( log_probability,
                        b[(i+1)*m + li] + self.out_transition_log_probabilities[l] +
                        e[i + li*n] )

                for l in range( out_edges[k], out_edges[k+1] ):
                    li = self.out_transitions[l]
                    if li < self.silent_start:
                        continue

                    # For each current-step silent state, add in the probability
                    # of going from here to there and then continuing on to the
                    # end of the sequence.
                    log_probability = pair_lse( log_probability,
                        b[i*m + li] + self.out_transition_log_probabilities[l] )

                # Now we have summed the probabilities of all the ways we can
                # get from here to the end, so we can fill in the table entry.
                b[i*m + k] = log_probability

        if emissions is NULL:
            free(e)
        return b

    def forward_backward( self, sequence ):
        """Run the forward-backward algorithm on the sequence.

        This algorithm returns an emission matrix and a transition matrix. The
        emission matrix returns the normalized probability that each each state
        generated that emission given both the symbol and the entire sequence.
        The transition matrix returns the expected number of times that a
        transition is used.

        If the sequence is impossible, will return (None, None)

        See also:
            - Forward and backward algorithm implementations. A comprehensive
            description of the forward, backward, and forward-background
            algorithm is here:
            http://en.wikipedia.org/wiki/Forward%E2%80%93backward_algorithm

        Parameters
        ----------
        sequence : array-like
            An array (or list) of observations.

        Returns
        -------
        emissions : array-like, shape (len(sequence), n_nonsilent_states)
            The normalized probabilities of each state generating each emission.

        transitions : array-like, shape (n_states, n_states)
            The expected number of transitions across each edge in the model.
        """

        if self.d == 0:
            raise ValueError("must bake model before using forward-backward algorithm")

        cdef numpy.ndarray sequence_ndarray
        cdef double* sequence_data
        cdef int n = len(sequence), m = len(self.states)
        cdef int mv = self.multivariate
        cdef void** distributions = <void**> self.distributions.data

        sequence_ndarray = _check_input(sequence, self)
        sequence_data = <double*> sequence_ndarray.data

        return self._forward_backward( sequence_data, n )

    cdef tuple _forward_backward( self, double* sequence, int n ):
        cdef int i, k, j, l, ki, li
        cdef int m=len(self.states)
        cdef int dim = self.d
        cdef double* e = <double*> calloc(n*self.silent_start, sizeof(double))
        cdef double* f
        cdef double* b

        cdef void** distributions = <void**> self.distributions_ptr

        cdef numpy.ndarray expected_transitions_ndarray = numpy.zeros((m, m))
        cdef double* expected_transitions = <double*> expected_transitions_ndarray.data

        cdef numpy.ndarray emission_weights_ndarray = numpy.zeros((n, self.silent_start))
        cdef double* emission_weights = <double*> emission_weights_ndarray.data

        cdef double log_sequence_probability, log_probability
        cdef double log_transition_emission_probability_sum

        cdef int* out_edges = self.out_edge_count
        cdef int* tied_states = self.tied_state_count

        # Calculate the emissions table
        for l in range( self.silent_start ):
            for i in range( n ):
                if self.multivariate:
                    e[l*n + i] = ((<Model>distributions[l])._mv_log_probability( sequence+i*dim ) +
                        self.state_weights[l])
                else:
                    e[l*n + i] = ((<Model>distributions[l])._log_probability( sequence[i] ) +
                        self.state_weights[l])

        f = self._forward( sequence, n, e )
        b = self._backward( sequence, n, e )

        if self.finite == 1:
            log_sequence_probability = f[n*m + self.end_index]
        else:
            log_sequence_probability = NEGINF
            for i in range( self.silent_start ):
                log_sequence_probability = pair_lse(
                    log_sequence_probability, f[n*m + i] )

        # Is the sequence impossible? If so, don't bother calculating any more.
        if log_sequence_probability == NEGINF:
            print( "Warning: Sequence is impossible." )
            return ( None, None )

        for k in range( m ):
            # For each state we could have come from
            for l in range( out_edges[k], out_edges[k+1] ):
                li = self.out_transitions[l]
                if li >= self.silent_start:
                    continue

                # For each state we could go to (and emit a character)
                # Sum up probabilities that we later normalize by
                # probability of sequence.
                log_transition_emission_probability_sum = NEGINF

                for i in range( n ):
                    # For each character in the sequence
                    # Add probability that we start and get up to state k,
                    # and go k->l, and emit the symbol from l, and go from l
                    # to the end.
                    log_transition_emission_probability_sum = pair_lse(
                        log_transition_emission_probability_sum,
                        f[i*m + k] + self.out_transition_log_probabilities[l] +
                        e[i + li*n] + b[(i+1)*m + li] )

                # Now divide by probability of the sequence to make it given
                # this sequence, and add as this sequence's contribution to
                # the expected transitions matrix's k, l entry.
                expected_transitions[k*m + li] += cexp(
                    log_transition_emission_probability_sum -
                    log_sequence_probability )

            for l in range( out_edges[k], out_edges[k+1] ):
                li = self.out_transitions[l]
                if li < self.silent_start:
                    continue

                # For each silent state we can go to on the same character
                # Sum up probabilities that we later normalize by
                # probability of sequence.

                log_transition_emission_probability_sum = NEGINF
                for i in range( n+1 ):
                    # For each row in the forward DP table (where we can
                    # have transitions to silent states) of which we have 1
                    # more than we have symbols...

                    # Add probability that we start and get up to state k,
                    # and go k->l, and go from l to the end. In this case,
                    # we use forward and backward entries from the same DP
                    # table row, since no character is being emitted.
                    log_transition_emission_probability_sum = pair_lse(
                        log_transition_emission_probability_sum,
                        f[i*m + k] + self.out_transition_log_probabilities[l]
                        + b[i*m + li] )

                # Now divide by probability of the sequence to make it given
                # this sequence, and add as this sequence's contribution to
                # the expected transitions matrix's k, l entry.
                expected_transitions[k*m + li] += cexp(
                    log_transition_emission_probability_sum -
                    log_sequence_probability )

            if k < self.silent_start:
                # Now think about emission probabilities from this state

                for i in xrange( n ):
                    # For each symbol that came out

                    # What's the weight of this symbol for that state?
                    # Probability that we emit index characters and then
                    # transition to state l, and that from state l we
                    # continue on to emit len(sequence) - (index + 1)
                    # characters, divided by the probability of the
                    # sequence under the model.
                    # According to http://www1.icsi.berkeley.edu/Speech/
                    # docs/HTKBook/node7_mn.html, we really should divide by
                    # sequence probability.

                    emission_weights[i*self.silent_start + k] = f[(i+1)*m + k] + b[(i+1)*m + k] - \
                        log_sequence_probability


        free(e)
        free(b)
        free(f)

        return expected_transitions_ndarray, emission_weights_ndarray

    cpdef tuple viterbi( self, sequence ):
        """Run the Viteri algorithm on the sequence.

        Run the Viterbi algorithm on the sequence given the model. This finds
        the ML path of hidden states given the sequence. Returns a tuple of the
        log probability of the ML path, or (-inf, None) if the sequence is
        impossible under the model. If a path is returned, it is a list of
        tuples of the form (sequence index, state object).

        This is fundamentally the same as the forward algorithm using max
        instead of sum, except the traceback is more complicated, because
        silent states in the current step can trace back to other silent states
        in the current step as well as states in the previous step.

        See also:
            - Viterbi implementation described well in the wikipedia article
            http://en.wikipedia.org/wiki/Viterbi_algorithm

        Parameters
        ----------
        sequence : array-like
            An array (or list) of observations.

        Returns
        -------
        logp : double
            The log probability of the sequence under the Viterbi path

        path : list of tuples
            Tuples of (state index, state object) of the states along the
            Viterbi path.
        """

        if self.d == 0:
            raise ValueError("must bake model before using Viterbi algorithm")

        cdef numpy.ndarray sequence_ndarray
        cdef double* sequence_data
        cdef double logp
        cdef int n = len(sequence), m = len(self.states)
        cdef int mv = self.multivariate
        cdef void** distributions = <void**> self.distributions.data
        cdef int* path = <int*> calloc(n+m, sizeof(int))
        cdef list vpath = []

        sequence_ndarray = _check_input(sequence, self)
        sequence_data = <double*> sequence_ndarray.data
        logp = self._viterbi(sequence_data, path, n, m)

        for i in range(n+m):
            if path[i] == -1:
                break

            vpath.append((path[i], self.states[path[i]]))

        free(path)
        return logp, vpath if logp > NEGINF else None


    cdef double _viterbi(self, double* sequence, int* path, int n, int m) nogil:
        cdef int p = self.silent_start
        cdef int i, l, k, ki
        cdef int dim = self.d

        cdef void** distributions = <void**> self.distributions_ptr

        cdef int* tracebackx = <int*> calloc( (n+1)*m, sizeof(int) )
        cdef int* tracebacky = <int*> calloc( (n+1)*m, sizeof(int) )
        cdef double* v = <double*> calloc( (n+1)*m, sizeof(double) )
        cdef double* e = <double*> calloc( (n*self.silent_start), sizeof(double) )

        cdef double state_log_probability
        cdef int end_index
        cdef double log_probability
        cdef int* in_edges = self.in_edge_count

        memset(path, -1, (n+m)*sizeof(int))

        # Fill in the emission table
        for l in range( self.silent_start ):
            for i in range( n ):
                if self.multivariate:
                    e[l*n + i] = ((<Model>distributions[l])._mv_log_probability( sequence+i*dim ) +
                        self.state_weights[l])
                else:
                    e[l*n + i] = ((<Model>distributions[l])._log_probability( sequence[i] ) +
                        self.state_weights[l])

        for i in range( m ):
            v[i] = NEGINF
        v[self.start_index] = 0

        for l in range( self.silent_start, m ):
            # Handle transitions between silent states before the first symbol
            # is emitted. No non-silent states have non-zero probability yet, so
            # we can ignore them.
            if l == self.start_index:
                # Start state log-probability is already right. Don't touch it.
                continue

            for k in range( in_edges[l], in_edges[l+1] ):
                ki = self.in_transitions[k]
                if ki < self.silent_start or ki >= l:
                    continue

                # For each current-step preceeding silent state k
                # This holds the log-probability coming that way
                state_log_probability = v[ki] + self.in_transition_log_probabilities[k]

                if state_log_probability > v[l]:
                    v[l] = state_log_probability
                    tracebackx[l] = 0
                    tracebacky[l] = ki

        for i in range( n ):
            for l in range( self.silent_start ):
                # Do the recurrence for non-silent states l
                # Start out saying the best likelihood we have is -inf
                v[(i+1)*m + l] = NEGINF

                for k in range( in_edges[l], in_edges[l+1] ):
                    ki = self.in_transitions[k]

                    # For each previous state k
                    # This holds the log-probability coming that way
                    state_log_probability = v[i*m + ki] + \
                        self.in_transition_log_probabilities[k] + e[i + l*n]

                    if state_log_probability > v[(i+1)*m + l]:
                        v[(i+1)*m + l] = state_log_probability
                        tracebackx[(i+1)*m + l] = i
                        tracebacky[(i+1)*m + l] = ki

            for l in range( self.silent_start, m ):
                # Now do the first pass over the silent states, finding the best
                # current-step non-silent state they could come from.
                # Start out saying the best likelihood we have is -inf
                v[(i+1)*m + l] = NEGINF

                for k in range( in_edges[l], in_edges[l+1] ):
                    ki = self.in_transitions[k]
                    if ki >= self.silent_start:
                        continue

                    # For each current-step non-silent state k
                    # This holds the log-probability coming that way
                    state_log_probability = v[(i+1)*m + ki] + \
                        self.in_transition_log_probabilities[k]

                    if state_log_probability > v[(i+1)*m + l]:
                        v[(i+1)*m + l] = state_log_probability
                        tracebackx[(i+1)*m + l] = i+1
                        tracebacky[(i+1)*m + l] = ki

            for l in range( self.silent_start, m ):
                # Now the second pass through silent states, where we check the
                # silent states that could potentially reach here and see if
                # they're better than the non-silent states we found.

                for k in range( in_edges[l], in_edges[l+1] ):
                    ki = self.in_transitions[k]
                    if ki < self.silent_start or ki >= l:
                        continue

                    # For each current-step preceeding silent state k
                    # This holds the log-probability coming that way
                    state_log_probability = v[(i+1)*m + ki] + \
                        self.in_transition_log_probabilities[k]

                    if state_log_probability > v[(i+1)*m + l]:
                        v[(i+1)*m + l] = state_log_probability
                        tracebackx[(i+1)*m + l] = i+1
                        tracebacky[(i+1)*m + l] = ki

        # Now the DP table is filled in. If this is a finite model, get the
        # log likelihood of ending up in the end state after following the
        # ML path through the model. If an infinite sequence, find the state
        # which the ML path ends in, and begin there.
        if self.finite == 1:
            log_probability = v[n*m + self.end_index]
            end_index = self.end_index
        else:
            end_index = -1
            log_probability = NEGINF
            for i in range(m):
                if v[n*m + i] > log_probability:
                    log_probability = v[n*m + i]
                    end_index = i

        if log_probability == NEGINF:
            free(tracebackx)
            free(tracebacky)
            free(v)
            free(e)
            return log_probability

        # Otherwise, do the traceback
        # This holds the path, which we construct in reverse order
        cdef int px = n, py = end_index, npx
        cdef int length = 0

        while px != 0 or py != self.start_index:
            # Until we've traced back to the start...
            # Put the position in the path, making sure to look up the state
            # object to use instead of the state index.
            path[length] = py
            length += 1

            # Go backwards
            npx = tracebackx[px*m + py]
            py = tracebacky[px*m + py]
            px = npx

        # We've now reached the start (if we didn't raise an exception because
        # we messed up the traceback)
        # Record that we start at the start
        path[length] = py

        for i in range((length + 1) / 2):
            path[i], path[length-i] = path[length-i], path[i] 

        free(tracebackx)
        free(tracebacky)
        free(v)
        free(e)
        return log_probability

    def predict_proba( self, sequence ):
        """Calculate the state probabilities for each observation in the sequence.

        Run the forward-backward algorithm on the sequence and return the emission
        matrix. This is the normalized probability that each each state
        generated that emission given both the symbol and the entire sequence.

        This is a sklearn wrapper for the forward backward algorithm.

        See also:
            - Forward and backward algorithm implementations. A comprehensive
            description of the forward, backward, and forward-background
            algorithm is here:
            http://en.wikipedia.org/wiki/Forward%E2%80%93backward_algorithm

        Parameters
        ----------
        sequence : array-like
            An array (or list) of observations.

        Returns
        -------
        emissions : array-like, shape (len(sequence), n_nonsilent_states)
            The normalized probabilities of each state generating each emission.
        """

        if self.d == 0:
            raise ValueError("must bake model before prediction")

        return numpy.exp( self.predict_log_proba( sequence ) )

    def predict_log_proba( self, sequence ):
        """Calculate the state log probabilities for each observation in the sequence.

        Run the forward-backward algorithm on the sequence and return the emission
        matrix. This is the log normalized probability that each each state
        generated that emission given both the symbol and the entire sequence.

        This is a sklearn wrapper for the forward backward algorithm.

        See also:
            - Forward and backward algorithm implementations. A comprehensive
            description of the forward, backward, and forward-background
            algorithm is here:
            http://en.wikipedia.org/wiki/Forward%E2%80%93backward_algorithm

        Parameters
        ----------
        sequence : array-like
            An array (or list) of observations.

        Returns
        -------
        emissions : array-like, shape (len(sequence), n_nonsilent_states)
            The log normalized probabilities of each state generating each emission.
        """

        if self.d == 0:
            raise ValueError("must bake model before prediction")

        cdef int n = len(sequence), m = len(self.states)
        cdef int mv = self.multivariate
        cdef numpy.ndarray sequence_ndarray
        cdef numpy.ndarray r_ndarray = numpy.zeros((n, self.silent_start), dtype='float64')
        cdef double* sequence_data
        cdef double* r = <double*> r_ndarray.data

        sequence_ndarray = _check_input(sequence, self)
        sequence_data = <double*> sequence_ndarray.data

        with nogil:
            self._predict_log_proba( sequence_data, r, n, NULL )

        return r_ndarray

    cdef void _predict_log_proba( self, double* sequence, double* r, int n, 
        double* emissions ) nogil:
        cdef int i, k, l, li
        cdef int m = self.n_states, dim = self.d
        cdef double log_sequence_probability
        cdef double* f
        cdef double* b
        cdef double* e
        cdef void** distributions = self.distributions_ptr

        if emissions is NULL:
            e = <double*> calloc(n*self.silent_start, sizeof(double))
            for l in range(self.silent_start):
                for i in range(n):
                    if self.multivariate:
                        e[l*n + i] = ((<Model>distributions[l])._mv_log_probability(sequence+i*dim) +
                            self.state_weights[l])
                    else:
                        e[l*n + i] = ((<Model>distributions[l])._log_probability(sequence[i]) +
                            self.state_weights[l])
        else:
            e = emissions

        # Fill in both the F and B DP matrices.
        f = self._forward(sequence, n, emissions)
        b = self._backward(sequence, n, emissions)

        # Find out the probability of the sequence
        if self.finite == 1:
            log_sequence_probability = f[n*m + self.end_index]
        else:
            log_sequence_probability = NEGINF
            for i in range( self.silent_start ):
                log_sequence_probability = pair_lse(
                    log_sequence_probability, f[n*m + i])

        # Is the sequence impossible? If so, don't bother calculating any more.
        if log_sequence_probability == NEGINF:
            with gil:
                print( "Warning: Sequence is impossible." )

        for k in range(m):
            if k < self.silent_start:
                for i in range(n):
                    # For each symbol that came out
                    # What's the weight of this symbol for that state?
                    # Probability that we emit index characters and then
                    # transition to state l, and that from state l we
                    # continue on to emit len(sequence) - (index + 1)
                    # characters, divided by the probability of the
                    # sequence under the model.
                    # According to http://www1.icsi.berkeley.edu/Speech/
                    # docs/HTKBook/node7_mn.html, we really should divide by
                    # sequence probability.
                    r[i*self.silent_start + k] = f[(i+1)*m + k] + b[(i+1)*m + k] - \
                        log_sequence_probability

        free(f)
        free(b)
        free(e)

    def predict( self, sequence, algorithm='map' ):
        """Calculate the most likely state for each observation.

        This can be either the Viterbi algorithm or maximum a posteriori. It
        returns the probability of the sequence under that state sequence and
        the actual state sequence.

        This is a sklearn wrapper for the Viterbi and maximum_a_posteriori methods.

        Parameters
        ----------
        sequence : array-like
            An array (or list) of observations.

        algorithm : "map", "viterbi"
            The algorithm with which to decode the sequence

        Returns
        -------
        logp : double
            The log probability of the sequence under the Viterbi path

        path : list of tuples
            Tuples of (state index, state object) of the states along the
            Viterbi path.
        """

        if self.d == 0:
            raise ValueError("must bake model before prediction")

        if algorithm == 'map':
            return [ state_id for state_id, state in self.maximum_a_posteriori( sequence )[1] ]
        return [ state_id for state_id, state in self.viterbi( sequence )[1] ]

    def maximum_a_posteriori( self, sequence ):
        """Run posterior decoding on the sequence.

        MAP decoding is an alternative to viterbi decoding, which returns the
        most likely state for each observation, based on the forward-backward
        algorithm. This is also called posterior decoding. This method is
        described on p. 14 of http://ai.stanford.edu/~serafim/CS262_2007/
        notes/lecture5.pdf

        WARNING: This may produce impossible sequences.

        Parameters
        ----------
        sequence : array-like
            An array (or list) of observations.

        Returns
        -------
        logp : double
            The log probability of the sequence under the Viterbi path

        path : list of tuples
            Tuples of (state index, state object) of the states along the
            posterior path.
        """

        if self.d == 0:
            raise ValueError("must bake model before using MAP decoding")

        return self._maximum_a_posteriori( numpy.array( sequence ) )


    cdef tuple _maximum_a_posteriori( self, numpy.ndarray sequence ):
        cdef int i, k, l, li
        cdef int m=len(self.states), n=len(sequence)
        cdef double [:,:] emission_weights = self.predict_log_proba( sequence )

        cdef list path = []
        cdef double maximum_emission_weight
        cdef double log_probability_sum = 0
        cdef int maximum_index

        # Go through each symbol and determine what the most likely state
        # that it came from is.
        for k in xrange( n ):
            maximum_index = -1
            maximum_emission_weight = NEGINF

            # Go through each hidden state and see which one has the maximal
            # weight for emissions. Tied states are not taken into account
            # here, because we are not performing training.
            for l in xrange( self.silent_start ):
                if emission_weights[k, l] > maximum_emission_weight:
                    maximum_emission_weight = emission_weights[k, l]
                    maximum_index = l

            path.append( ( maximum_index, self.states[maximum_index] ) )
            log_probability_sum += maximum_emission_weight

        return log_probability_sum, path

    def fit( self, sequences, weights=None, labels=None, stop_threshold=1E-9, min_iterations=0,
        max_iterations=1e8, algorithm='baum-welch', verbose=True,
        transition_pseudocount=0, use_pseudocount=False, inertia=None, edge_inertia=0.0,
        distribution_inertia=0.0, n_jobs=1  ):
        """Fit the model to data using either Baum-Welch or Viterbi training.

        Given a list of sequences, performs re-estimation on the model
        parameters. The two supported algorithms are "baum-welch" and
        "viterbi," indicating their respective algorithm.

        Training supports a wide variety of other options including using
        edge pseudocounts and either edge or distribution inertia.

        Parameters
        ----------
        sequences : array-like
            An array of some sort (list, numpy.ndarray, tuple..) of sequences,
            where each sequence is a numpy array, which is 1 dimensional if
            the HMM is a one dimensional array, or multidimensional if the HMM
            supports multiple dimensions.

        weights : array-like or None, optional
            An array of weights, one for each sequence to train on. If None,
            all sequences are equaly weighted. Default is None.

        labels : array-like or None, optional
            An array of state labels for each sequence. This is only used in
            'labeled' training. If used this must be comprised of n lists where
            n is the number of sequences to train on, and each of those lists
            must have one label per observation. Default is None.

        stop_threshold : double, optional
            The threshold the improvement ratio of the models log probability
            in fitting the scores. Default is 1e-9.

        min_iterations : int, optional
            The minimum number of iterations to run Baum-Welch training for.
            Default is 0.

        max_iterations : int, optional
            The maximum number of iterations to run Baum-Welch training for.
            Default is 1e8.

        algorithm : 'baum-welch', 'viterbi', 'labeled'
            The training algorithm to use. Baum-Welch uses the forward-backward
            algorithm to train using a version of structured EM. Viterbi
            iteratively runs the sequences through the Viterbi algorithm and
            then uses hard assignments of observations to states using that.
            Default is 'baum-welch'. Labeled training requires that labels
            are provided for each observation in each sequence.

        verbose : bool, optional
            Whether to print the improvement in the model fitting at each
            iteration. Default is True.

        transition_pseudocount : int, optional
            A pseudocount to add to all transitions to add a prior to the
            MLE estimate of the transition probability. Default is 0.

        use_pseudocount : bool, optional
            Whether to use pseudocounts when updatiing the transition
            probability parameters. Default is False.

        inertia : double or None, optional, range [0, 1]
            If double, will set both edge_inertia and distribution_inertia to
            be that value. If None, will not override those values. Default is
            None.

        edge_inertia : bool, optional, range [0, 1]
            Whether to use inertia when updating the transition probability
            parameters. Default is 0.0.

        distribution_inertia : double, optional, range [0, 1]
            Whether to use inertia when updating the distribution parameters.
            Default is 0.0.

        n_jobs : int, optional
            The number of threads to use when performing training. This
            leads to exact updates. Default is 1.

        Returns
        -------
        improvement : double
            The total improvement in fitting the model to the data
        """

        if self.d == 0:
            raise ValueError("must bake model before fitting")

        cdef int iteration = 0
        cdef int mv = self.multivariate
        cdef double improvement = INF
        cdef double initial_log_probability_sum
        cdef double log_probability_sum
        cdef double last_log_probability_sum
        cdef str alg = algorithm.lower()
        cdef bint check_input = alg == 'viterbi'
        cdef list X = []

        if inertia is not None:
            edge_inertia = inertia
            distribution_inertia = inertia

        for sequence in sequences:
            sequence_ndarray = _check_input(sequence, self)
            X.append(sequence_ndarray)

        if labels:
            labels = numpy.array(labels)

        if weights is None:
            weights = numpy.ones(len(X), dtype='float64')
        else:
            weights = numpy.array(weights, dtype='float64')

        with Parallel(n_jobs=n_jobs, backend='threading') as parallel:
            while improvement > stop_threshold or iteration < min_iterations + 1:
                self.from_summaries(inertia, transition_pseudocount, use_pseudocount,
                    edge_inertia, distribution_inertia)

                if iteration >= max_iterations + 1:
                    break

                log_probability_sum = self.summarize(X, weights, labels, alg, n_jobs, parallel, False)

                if iteration == 0:
                    initial_log_probability_sum = log_probability_sum
                else:
                    improvement = log_probability_sum - last_log_probability_sum
                    if verbose:
                        print( "Training improvement: {}".format(improvement) )

                iteration +=1
                last_log_probability_sum = log_probability_sum

        self.clear_summaries()
        improvement = log_probability_sum - initial_log_probability_sum

        for k in range( self.n_states ):
            for l in range( self.out_edge_count[k], self.out_edge_count[k+1] ):
                li = self.out_transitions[l]
                prob = self.out_transition_log_probabilities[l]
                self.graph[self.states[k]][self.states[li]]['probability'] = prob

        if verbose:
            print( "Total Training Improvement: {}".format( improvement ) )
        return improvement

    def summarize( self, sequences, weights=None, labels=None, algorithm='baum-welch', 
        n_jobs=1, parallel=None, check_input=True ):
        """Summarize data into stored sufficient statistics for out-of-core
        training. Only implemented for Baum-Welch training since Viterbi
        is less memory intensive.

        Parameters
        ----------
        sequences : array-like
            An array of some sort (list, numpy.ndarray, tuple..) of sequences,
            where each sequence is a numpy array, which is 1 dimensional if
            the HMM is a one dimensional array, or multidimensional if the HMM
            supports multiple dimensions.

        weights : array-like or None, optional
            An array of weights, one for each sequence to train on. If None,
            all sequences are equaly weighted. Default is None.

        labels : array-like or None, optional
            An array of state labels for each sequence. This is only used in
            'labeled' training. If used this must be comprised of n lists where
            n is the number of sequences to train on, and each of those lists
            must have one label per observation. Default is None.

        algorithm : 'baum-welch', 'viterbi', 'labeled'
            The training algorithm to use. Baum-Welch uses the forward-backward
            algorithm to train using a version of structured EM. Viterbi
            iteratively runs the sequences through the Viterbi algorithm and
            then uses hard assignments of observations to states using that.
            Default is 'baum-welch'. Labeled training requires that labels
            are provided for each observation in each sequence.

        n_jobs : int, optional
            The number of threads to use when performing training. This
            leads to exact updates. Default is 1.

        parallel : joblib.Parallel or None, optional
            The joblib threadpool. Passed between iterations of Baum-Welch so
            that a new threadpool doesn't have to be created each iteration.
            Default is None.

        check_input : bool, optional
            Check the input. This casts the input sequences as numpy arrays,
            and converts non-numeric inputs into numeric inputs for faster
            processing later. Default is True.

        Returns
        -------
        logp : double
            The log probability of the sequences.
        """

        cdef int mv = self.multivariate
        cdef list X = []

        if self.d == 0:
            raise ValueError("must bake model before summarizing data")

        if check_input:
            if weights is None:
                weights_ndarray = numpy.ones(len(sequences), dtype='float64')
            else:
                weights_ndarray = numpy.array(weights, dtype='float64')
        
            if labels is not None:
                labels = numpy.array(labels)

            for sequence in sequences:
                sequence_ndarray = _check_input(sequence, self)
                X.append(sequence_ndarray)
        else:
            X = sequences

        if parallel is None:
            parallel = Parallel( n_jobs=n_jobs, backend='threading' )

        if algorithm == 'baum-welch':
            return sum( parallel([ delayed( self._baum_welch_summarize, check_pickle=False )(
                    sequence, weight) for sequence, weight in zip(X, weights) ]) )
        elif algorithm == 'viterbi':
            return sum( parallel([ delayed( self._viterbi_summarize, check_pickle=False )(
                    sequence, weight) for sequence, weight in zip(X, weights) ]) )
        elif algorithm == 'labeled':
            return sum( parallel([ delayed( self._labeled_summarize, check_pickle=False )(
                    sequence, label, weight) for sequence, label, weight in zip(X, labels, weights) ]) )

    cpdef double _baum_welch_summarize( self, numpy.ndarray sequence_ndarray, double weight):
        """Python wrapper for the summarization step.

        This is done to ensure compatibility with joblib's multithreading
        API. It just calls the cython update, but provides a Python wrapper
        which joblib can easily wrap.
        """

        cdef double* sequence = <double*> sequence_ndarray.data
        cdef int n = sequence_ndarray.shape[0]
        cdef double log_sequence_probability

        with nogil:
            log_sequence_probability = self._summarize(sequence, &weight, n)

        return log_sequence_probability

    cdef double _summarize(self, double* sequence, double* weight, int n) nogil:
        """Collect sufficient statistics on a single sequence."""

        cdef int i, k, l, li
        cdef int m = self.n_states
        cdef int dim = self.d

        cdef void** distributions = self.distributions_ptr

        cdef double log_sequence_probability
        cdef double log_transition_emission_probability_sum

        cdef double* expected_transitions = <double*> calloc(self.n_edges, sizeof(double))
        cdef double* f
        cdef double* b
        cdef double* e

        cdef int* tied_edges = self.tied_edge_group_size
        cdef int* tied_states = self.tied_state_count
        cdef int* out_edges = self.out_edge_count

        cdef double* weights = <double*> calloc( n, sizeof(double) )

        e = <double*> calloc( n*self.silent_start, sizeof(double) )
        for l in range( self.silent_start ):
            for i in range( n ):
                if self.multivariate:
                    e[l*n + i] = ((<Model>distributions[l])._mv_log_probability( sequence+i*dim ) +
                        self.state_weights[l])
                else:
                    e[l*n + i] = ((<Model>distributions[l])._log_probability( sequence[i] ) +
                        self.state_weights[l])

        f = self._forward( sequence, n, e )
        b = self._backward( sequence, n, e )

        if self.finite == 1:
            log_sequence_probability = f[n*m + self.end_index]
        else:
            log_sequence_probability = NEGINF
            for i in range( self.silent_start ):
                log_sequence_probability = pair_lse( f[n*m + i],
                    log_sequence_probability )

        # Is the sequence impossible? If so, we can't train on it, so skip
        # it
        if log_sequence_probability != NEGINF:
            for k in range( m ):
                # For each state we could have come from
                for l in range( out_edges[k], out_edges[k+1] ):
                    li = self.out_transitions[l]
                    if li >= self.silent_start:
                        continue

                    # For each state we could go to (and emit a character)
                    # Sum up probabilities that we later normalize by
                    # probability of sequence.
                    log_transition_emission_probability_sum = NEGINF
                    for i in range( n ):
                        # For each character in the sequence
                        # Add probability that we start and get up to state k,
                        # and go k->l, and emit the symbol from l, and go from l
                        # to the end.
                        log_transition_emission_probability_sum = pair_lse(
                            log_transition_emission_probability_sum,
                            f[i*m + k] +
                            self.out_transition_log_probabilities[l] +
                            e[i + li*n] + b[(i+1)*m + li] )

                    # Now divide by probability of the sequence to make it given
                    # this sequence, and add as this sequence's contribution to
                    # the expected transitions matrix's k, l entry.
                    expected_transitions[l] += cexp(
                        log_transition_emission_probability_sum -
                        log_sequence_probability)

                for l in range( out_edges[k], out_edges[k+1] ):
                    li = self.out_transitions[l]
                    if li < self.silent_start:
                        continue
                    # For each silent state we can go to on the same character
                    # Sum up probabilities that we later normalize by
                    # probability of sequence.
                    log_transition_emission_probability_sum = NEGINF
                    for i in range( n+1 ):
                        # For each row in the forward DP table (where we can
                        # have transitions to silent states) of which we have 1
                        # more than we have symbols...

                        # Add probability that we start and get up to state k,
                        # and go k->l, and go from l to the end. In this case,
                        # we use forward and backward entries from the same DP
                        # table row, since no character is being emitted.
                        log_transition_emission_probability_sum = pair_lse(
                            log_transition_emission_probability_sum,
                            f[i*m + k] + self.out_transition_log_probabilities[l]
                            + b[i*m + li] )

                    # Now divide by probability of the sequence to make it given
                    # this sequence, and add as this sequence's contribution to
                    # the expected transitions matrix's k, l entry.
                    expected_transitions[l] += cexp(
                        log_transition_emission_probability_sum -
                        log_sequence_probability )

                if k < self.silent_start:
                    for i in range( n ):
                        # For each symbol that came out
                        # What's the weight of this symbol for that state?
                        # Probability that we emit index characters and then
                        # transition to state l, and that from state l we
                        # continue on to emit len(sequence) - (index + 1)
                        # characters, divided by the probability of the
                        # sequence under the model.
                        # According to http://www1.icsi.berkeley.edu/Speech/
                        # docs/HTKBook/node7_mn.html, we really should divide by
                        # sequence probability.
                        weights[i] = cexp( f[(i+1)*m + k] + b[(i+1)*m + k] -
                            log_sequence_probability ) * weight[0]

                    (<Model>distributions[k])._summarize(sequence, weights, n)

            # Update the master expected transitions vector representing the sparse matrix.
            with gil:
                for i in range(self.n_edges):
                    self.expected_transitions[i] += expected_transitions[i] * weight[0]

        self.summaries += 1

        free(expected_transitions)
        free(e)
        free(weights)
        free(f)
        free(b)
        return log_sequence_probability * weight[0]

    cpdef double _viterbi_summarize(self, numpy.ndarray sequence_ndarray, double weight):
        """Python wrapper for the summarization step.

        This is done to ensure compatibility with joblib's multithreading
        API. It just calls the cython update, but provides a Python wrapper
        which joblib can easily wrap.
        """

        cdef double* sequence = <double*> sequence_ndarray.data
        cdef int n = sequence_ndarray.shape[0], m = len(self.states)
        cdef double log_sequence_probability

        with nogil:
            log_sequence_probability = self.__viterbi_summarize(sequence, weight, n, m)

        return self.log_probability( sequence_ndarray, check_input=False )

    cdef double __viterbi_summarize( self, double* sequence, double weight, int n, int m ) nogil:
        """Perform Viterbi re-estimation on the model parameters.

        The sequence is tagged using the viterbi algorithm, and both
        emissions and transitions are updated based on the probabilities
        in the observations.
        """

        cdef int* path = <int*> calloc(n+m+1, sizeof(int))
        memset(path, -1, (n+m+1)*sizeof(int))

        cdef double log_probability = self._viterbi(sequence, path, n, m)
        self.__labeled_summarize(sequence, path, weight, n, m)

        free(path)
        return log_probability * weight

    cpdef double _labeled_summarize(self, numpy.ndarray sequence_ndarray, 
        numpy.ndarray label_ndarray, double weight):
        """Python wrapper for the summarization step.

        This is done to ensure compatibility with joblib's multithreading
        API. It just calls the cython update, but provides a Python wrapper
        which joblib can easily wrap.
        """

        cdef double log_sequence_probability
        cdef double* sequence = <double*> sequence_ndarray.data
        cdef int i, n = sequence_ndarray.shape[0], m = len(self.states)
        cdef int* labels = <int*> calloc(n+m+1, sizeof(int))
        memset(labels, -1, (n+m+1)*sizeof(int))

        for i in range(label_ndarray.shape[0]):
            labels[i] = self.states.index(label_ndarray[i])
            

        with nogil:
            log_sequence_probability = self.__labeled_summarize(sequence, 
                labels, weight, n, m)

        free(labels)
        return self.log_probability( sequence_ndarray, check_input=False )

    cdef double __labeled_summarize( self, double* sequence, int* states, 
        double weight, int n, int m ) nogil:
        """Perform a re-estimation of the model parameters using labeled data.

        This assumes that labels are passed in alongside the sequence and will
        only update the appropriate states and transitions.
        """

        cdef int i, j, k, l, li
        cdef int past, present

        cdef int* out_edges = self.out_edge_count
        cdef void** distributions = self.distributions_ptr

        cdef double* transitions = <double*> calloc(m*m, sizeof(double))
        memset(transitions, 0, (m*m)*sizeof(double))

        j = 0
        for i in range(1, n+m+1):
            past = states[i-1]
            present = states[i]

            if present == -1:
                break
            else:
                transitions[past*m + present] += weight

            if present < self.silent_start:
                (<Model> distributions[present])._summarize(sequence+j*self.d, &weight, 1)
                j += 1
            
        with gil:
            for k in range(m):
                for l in range(out_edges[k], out_edges[k+1]):
                    li = self.out_transitions[l]
                    self.expected_transitions[l] += transitions[k*m + li]

        self.summaries += 1
        free(transitions)
        return 0

    def from_summaries( self, inertia=None, transition_pseudocount=0,
        use_pseudocount=False, edge_inertia=0.0, distribution_inertia=0.0 ):
        """Fit the model to the stored summary statistics.

        Parameters
        ----------
        inertia : double or None, optional
            The inertia to use for both edges and distributions without
            needing to set both of them. If None, use the values passed
            in to those variables. Default is None.

        transition_pseudocount : int, optional
            A pseudocount to add to all transitions to add a prior to the
            MLE estimate of the transition probability. Default is 0.

        use_pseudocount : bool, optional
            Whether to use pseudocounts when updatiing the transition
            probability parameters. Default is False.

        edge_inertia : bool, optional, range [0, 1]
            Whether to use inertia when updating the transition probability
            parameters. Default is 0.0.

        distribution_inertia : double, optional, range [0, 1]
            Whether to use inertia when updating the distribution parameters.
            Default is 0.0.

        Returns
        -------
        None
        """

        if self.d == 0:
            raise ValueError("must bake model before using from summaries")

        if self.summaries == 0:
            return

        if inertia is not None:
            edge_inertia = inertia
            distribution_inertia = inertia

        self._from_summaries( transition_pseudocount, use_pseudocount,
            edge_inertia, distribution_inertia )

        memset( self.expected_transitions, 0, self.n_edges*sizeof(double) )
        self.summaries = 0

    cdef void _from_summaries(self, double transition_pseudocount,
        bint use_pseudocount, double edge_inertia, double distribution_inertia ):
        """Update the transition matrix and emission distributions."""

        cdef int k, i, l, li, m = len( self.states ), n, idx
        cdef int* in_edges = self.in_edge_count
        cdef int* out_edges = self.out_edge_count

        cdef int* tied_states = self.tied_state_count
        cdef double* norm

        cdef double probability, tied_edge_probability
        cdef int start, end
        cdef int* tied_edges = self.tied_edge_group_size

        cdef double* expected_transitions = <double*> calloc( m*m, sizeof(double) )

        with nogil:
            for k in range( m ):
                for l in range( out_edges[k], out_edges[k+1] ):
                    li = self.out_transitions[l]
                    expected_transitions[k*m + li] = self.expected_transitions[l]

            # We now have expected_transitions taking into account all sequences.
            # And a list of all emissions, and a weighting of each emission for each
            # state
            # Normalize transition expectations per row (so it becomes transition
            # probabilities)
            # See http://stackoverflow.com/a/8904762/402891
            # Only modifies transitions for states a transition was observed from.
            norm = <double*> calloc( m, sizeof(double) )

            # Go through the tied state groups and add transitions from each member
            # in the group to the other members of the group.
            # For each group defined.
            for k in range( self.n_tied_edge_groups-1 ):
                tied_edge_probability = 0.

                # For edge in this group, get the sum of the edges
                for l in range( tied_edges[k], tied_edges[k+1] ):
                    start = self.tied_edges_starts[l]
                    end = self.tied_edges_ends[l]
                    tied_edge_probability += expected_transitions[start*m + end]

                # Update each entry
                for l in range( tied_edges[k], tied_edges[k+1] ):
                    start = self.tied_edges_starts[l]
                    end = self.tied_edges_ends[l]
                    expected_transitions[start*m + end] = tied_edge_probability

            # Calculate the regularizing norm for each node
            for k in range( m ):
                for l in range( out_edges[k], out_edges[k+1] ):
                    li = self.out_transitions[l]
                    norm[k] += expected_transitions[k*m + li] + \
                        transition_pseudocount + \
                        self.out_transition_pseudocounts[l] * use_pseudocount

            # For every node, update the transitions appropriately
            for k in range( m ):
                # Recalculate each transition out from that node and update
                # the vector of out transitions appropriately
                if norm[k] > 0:
                    for l in range( out_edges[k], out_edges[k+1] ):
                        li = self.out_transitions[l]
                        probability = ( expected_transitions[k*m + li] +
                            transition_pseudocount +
                            self.out_transition_pseudocounts[l] * use_pseudocount)\
                            / norm[k]
                        self.out_transition_log_probabilities[l] = _log(
                            cexp( self.out_transition_log_probabilities[l] ) *
                            edge_inertia + probability * ( 1 - edge_inertia ) )

                # Recalculate each transition in to that node and update the
                # vector of in transitions appropriately
                for l in range( in_edges[k], in_edges[k+1] ):
                    li = self.in_transitions[l]
                    if norm[li] > 0:
                        probability = ( expected_transitions[li*m + k] +
                            transition_pseudocount +
                            self.in_transition_pseudocounts[l] * use_pseudocount )\
                            / norm[li]
                        self.in_transition_log_probabilities[l] = _log(
                            cexp( self.in_transition_log_probabilities[l] ) *
                            edge_inertia + probability * ( 1 - edge_inertia ) )

            for k in range( self.silent_start ):
                # Re-estimate the emission distribution for every non-silent state.
                # Take each emission weighted by the probability that we were in
                # this state when it came out, given that the model generated the
                # sequence that the symbol was part of. Take into account tied
                # states by only training that distribution one time, since many
                # states are pointing to the same distribution object.
                with gil:
                    self.states[k].distribution.from_summaries(
                        inertia=distribution_inertia )

        free(norm)
        free(expected_transitions)

    def clear_summaries( self ):
        """Clear the summary statistics stored in the object.

        Parameters
        ----------
        None

        Returns
        -------
        None
        """

        memset( self.expected_transitions, 0, self.n_edges*sizeof(double) )
        self.summaries = 0

        for state in self.states[:self.silent_start]:
            state.distribution.clear_summaries()

    def to_json( self, separators=(',', ' : '), indent=4 ):
        """Serialize the model to a JSON.

        Parameters
        ----------
        separators : tuple, optional
            The two separaters to pass to the json.dumps function for formatting.

        indent : int, optional
            The indentation to use at each level. Passed to json.dumps for
            formatting.

        Returns
        -------
        json : str
            A properly formatted JSON object.
        """

        model = {
                    'class' : 'HiddenMarkovModel',
                    'name'  : self.name,
                    'start' : json.loads( self.start.to_json() ),
                    'end'   : json.loads( self.end.to_json() ),
                    'states' : [ json.loads( state.to_json() ) for state in self.states ],
                    'end_index' : self.end_index,
                    'start_index' : self.start_index,
                    'silent_index' : self.silent_start
                }

        indices = { state: i for i, state in enumerate( self.states )}

        # Get the number of groups of edges which are tied
        groups = []
        n = self.n_tied_edge_groups-1

        # Go through each group one at a time
        for i in xrange(n):
            # Create an empty list for that group
            groups.append( [] )

            # Go through each edge in that group
            start, end = self.tied_edge_group_size[i], self.tied_edge_group_size[i+1]

            # Add each edge as a tuple of indices
            for j in xrange( start, end ):
                groups[i].append( ( self.tied_edges_starts[j], self.tied_edges_ends[j] ) )

        # Now reverse this into a dictionary, such that each pair of edges points
        # to a label (a number in this case)
        d = { tup : i for i in xrange(n) for tup in groups[i] }

        # Get all the edges from the graph
        edges = []
        for start, end, data in self.graph.edges_iter( data=True ):
            # If this edge is part of a group of tied edges, annotate this group
            # it is a part of
            s, e = indices[start], indices[end]
            prob, pseudocount = math.e**data['probability'], data['pseudocount']
            edge = (s, e)
            edges.append( ( s, e, prob, pseudocount, d.get( edge, None ) ) )

        model['edges'] = edges

        # Get distribution tie information
        ties = []
        for i in xrange( self.silent_start ):
            start, end = self.tied_state_count[i], self.tied_state_count[i+1]

            for j in xrange( start, end ):
                ties.append( ( i, self.tied[j] ) )

        model['distribution ties'] = ties
        return json.dumps( model, separators=separators, indent=indent )

    @classmethod
    def from_json( cls, s, verbose=False ):
        """Read in a serialized model and return the appropriate classifier.

        Parameters
        ----------
        s : str
            A JSON formatted string containing the file.
        Returns
        -------
        model : object
            A properly initialized and baked model.
        """

        # Load a dictionary from a JSON formatted string
        try:
            d = json.loads( s )
        except:
            try:
                with open( s, 'r' ) as infile:
                    d = json.load( infile )
            except:
                raise IOError("String must be properly formatted JSON or filename of properly formatted JSON.")

        # Make a new generic HMM
        model = HiddenMarkovModel( str(d['name']) )

        # Load all the states from JSON formatted strings
        states = [ State.from_json( json.dumps(j) ) for j in d['states'] ]
        for i, j in d['distribution ties']:
            # Tie appropriate states together
            states[i].tie( states[j] )

        # Add all the states to the model
        model.add_states( states )

        # Indicate appropriate start and end states
        model.start = states[ d['start_index'] ]
        model.end = states[ d['end_index'] ]

        # Add all the edges to the model
        for start, end, probability, pseudocount, group in d['edges']:
            model.add_transition( states[start], states[end], probability,
                pseudocount, group )

        # Bake the model
        model.bake( verbose=verbose )
        return model

    @classmethod
    def from_matrix( cls, transition_probabilities, distributions, starts, ends=None,
        state_names=None, name=None, verbose=False, merge='All' ):
        """Create a model from a more standard matrix format.

        Take in a 2D matrix of floats of size n by n, which are the transition
        probabilities to go from any state to any other state. May also take in
        a list of length n representing the names of these nodes, and a model
        name. Must provide the matrix, and a list of size n representing the
        distribution you wish to use for that state, a list of size n indicating
        the probability of starting in a state, and a list of size n indicating
        the probability of ending in a state.

        Parameters
        ----------
        transition_probabilities : array-like, shape (n_states, n_states)
            The probabilities of each state transitioning to each other state.

        distributions : array-like, shape (n_states)
            The distributions for each state. Silent states are indicated by
            using None instead of a distribution object.

        starts : array-like, shape (n_states)
            The probabilities of starting in each of the states.

        ends : array-like, shape (n_states), optional
            If passed in, the probabilities of ending in each of the states.
            If ends is None, then assumes the model has no explicit end
            state. Default is None.

        state_names : array-like, shape (n_states), optional
            The name of the states. If None is passed in, default names are
            generated. Default is None

        name : str, optional
            The name of the model. Default is None

        verbose : bool, optional
            The verbose parameter for the underlying bake method. Default is False.

        merge : 'None', 'Partial', 'All', optional
            The merge parameter for the underlying bake method. Default is All

        Returns
        -------
        model : HiddenMarkovModel
            The baked model ready to go.

        Examples
        --------
        matrix = [ [ 0.4, 0.5 ], [ 0.4, 0.5 ] ]
        distributions = [NormalDistribution(1, .5), NormalDistribution(5, 2)]
        starts = [ 1., 0. ]
        ends = [ .1., .1 ]
        state_names= [ "A", "B" ]

        model = Model.from_matrix( matrix, distributions, starts, ends,
            state_names, name="test_model" )
        """

        # Build the initial model
        model = HiddenMarkovModel( name=name )
        state_names = state_names or ["s{}".format(i) for i in xrange(len(distributions))]

        # Build state objects for every state with the appropriate distribution
        states = [ State( distribution, name=name ) for name, distribution in
            izip( state_names, distributions) ]

        n = len( states )

        # Add all the states to the model
        for state in states:
            model.add_state( state )

        # Connect the start of the model to the appropriate state
        for i, prob in enumerate( starts ):
            if prob != 0:
                model.add_transition( model.start, states[i], prob )

        # Connect all states to each other if they have a non-zero probability
        for i in xrange( n ):
            for j, prob in enumerate( transition_probabilities[i] ):
                if prob != 0.:
                    model.add_transition( states[i], states[j], prob )

        if ends is not None:
            # Connect states to the end of the model if a non-zero probability
            for i, prob in enumerate( ends ):
                if prob != 0:
                    model.add_transition( states[j], model.end, prob )

        model.bake( verbose=verbose, merge=merge )
        return model
