# Supplementary material for: Variable number tandem repeats mediate the expression of proximal genes
Source: Nat Commun. 2021 Apr 6;12:2075. doi: 10.1038/s41467-021-22206-z (PMC8024321; doi:10.1038/s41467-021-22206-z)
Supplement: Supplementary file 8 — Supplementary Software 1 [file 41467_2021_22206_MOESM8_ESM.zip › adVNTR-master/pomegranate/utils.pyx]

# utils.pyx
# Contact: Jacob Schreiber ( jmschreiber91@gmail.com )

from libc.math cimport log as clog
from libc.math cimport sqrt as csqrt
from libc.math cimport exp as cexp
from libc.math cimport floor
from libc.math cimport fabs

from libc.stdlib cimport calloc, free
from scipy.linalg.cython_blas cimport dgemm

cimport numpy
import numpy

try:
	import tempfile
	import pygraphviz
	import matplotlib.pyplot as plt
	import matplotlib.image
except ImportError:
	pygraphviz = None

# Define some useful constants
DEF NEGINF = float("-inf")
DEF INF = float("inf")
DEF SQRT_2_PI = 2.50662827463
DEF GAMMA = 0.577215664901532860606512090
DEF HALF_LOG2_PI = 0.91893853320467274178032973640562

cdef void mdot(double* X, double* Y, double* A, int m, int n, int k) nogil:
	cdef double alpha = 1
	cdef double beta = 0
	dgemm('N', 'N', &n, &m, &k, &alpha, Y, &n, X, &k, &beta, A, &n)

cpdef bdot(numpy.ndarray X_ndarray):
	cdef int n = X_ndarray.shape[0]
	cdef int d = X_ndarray.shape[1]

	cdef double* x = <double*> X_ndarray.data

	cdef double alpha = 1
	cdef double beta = 1

	cdef numpy.ndarray c_ndarray = numpy.zeros((d, d), dtype='float64')
	cdef double* c = <double*> c_ndarray.data

	dgemm('N', 'T', &d, &d, &n, &alpha, x, &d, x, &d, &beta, c, &d)
	#dgemm('T', 'N', &n, &n, &d, &alpha, x, &d, x, &d, &beta, c, &n)
	return c_ndarray


cpdef numpy.ndarray _convert( data ):
	if type(data) is numpy.ndarray:
		return data
	if type(data) is int:
		return numpy.array( [data] )
	if type(data) is float:
		return numpy.array( [data] )
	if type(data) is list:
		return numpy.array( data )

# Useful speed optimized functions
cdef double _log(double x) nogil:
	'''
	A wrapper for the c log function, by returning negative infinity if the
	input is 0.
	'''

	return clog( x ) if x > 0 else NEGINF

cdef double pair_lse(double x, double y) nogil:
	'''
	Perform log-sum-exp on a pair of numbers in log space..  This is calculated
	as z = log( e**x + e**y ). However, this causes underflow sometimes
	when x or y are too negative. A simplification of this is thus
	z = x + log( e**(y-x) + 1 ), where x is the greater number. If either of
	the inputs are infinity, return infinity, and if either of the inputs
	are negative infinity, then simply return the other input.
	'''

	if x == INF or y == INF:
		return INF
	if x == NEGINF:
		return y
	if y == NEGINF:
		return x
	if x > y:
		return x + clog( cexp( y-x ) + 1 )
	return y + clog( cexp( x-y ) + 1 )

cdef double gamma(double x) nogil:
	"""Calculate the gamma function on a number."""
    
	# Split the function domain into three intervals:
	# (0, 0.001), [0.001, 12), and (12, infinity).

	# First interval: (0, 0.001).
	# For small x, 1/Gamma(x) has power series x + gamma x^2  - ...
	# So in this range, 1/Gamma(x) = x + gamma x^2 with error
	# on the order of x^3.
	# The relative error over this interval is less than 6e-7.


	cdef double p[8]
	p[0] = -1.71618513886549492533811E+0
	p[1] =	2.47656508055759199108314E+1
	p[2] = -3.79804256470945635097577E+2
	p[3] =  6.29331155312818442661052E+2
	p[4] =  8.66966202790413211295064E+2
	p[5] = -3.14512729688483675254357E+4
	p[6] = -3.61444134186911729807069E+4
	p[7] =  6.64561438202405440627855E+4

	cdef double q[8] 
	q[0] = -3.08402300119738975254353E+1
	q[1] =  3.15350626979604161529144E+2
	q[2] = -1.01515636749021914166146E+3
	q[3] = -3.10777167157231109440444E+3
	q[4] =  2.25381184209801510330112E+4
	q[5] =  4.75584627752788110767815E+3
	q[6] = -1.34659959864969306392456E+5
	q[7] = -1.15132259675553483497211E+5

	cdef double den, num, result, z, y
	cdef int i, n, arg_was_less_than_one

	if x == 0.0:
		return INF

	if x < 0.001:
		return 1.0 / (x * (1.0 + GAMMA * x));

	# Second interval: [0.001, 12).

	if x < 12.0:
		# The algorithm directly approximates gamma over (1,2) and uses
		# reduction identities to reduce other arguments to this interval.
		y = x
		n = 0
		arg_was_less_than_one = (y < 1.0)

		# Add or subtract integers as necessary to bring y into (1,2)
		# Will correct for this below */
		if arg_was_less_than_one:
			y += 1.0
		else:
			n = <int>floor(y) - 1
			y -= n

		num = 0.0
		den = 1.0

		z = y - 1
		for i in range(8):
			num = (num + p[i]) * z
			den = den * z + q[i]
		
		result = num/den + 1.0

		# Apply correction if argument was not initially in (1,2)
		if arg_was_less_than_one:
		    # Use identity gamma(z) = gamma(z+1)/z
		    # The variable "result" now holds gamma of the original y + 1
		    # Thus we use y-1 to get back the original y.
			result /= (y-1.0)
		else:
		    # Use the identity gamma(z+n) = z*(z+1)* ... *(z+n-1)*gamma(z)
			for i in range(n):
				result *= y+i

		return result

	# Third interval: [12, infinity).
	if x > 171.624:
	# Correct answer too large to display, force +infinity.
		return INF

	return cexp(lgamma(x));

cdef double lgamma(double x) nogil:
    # Abramowitz and Stegun 6.1.41
    # Asymptotic series should be good to at least 11 or 12 figures
    # For error analysis, see Whittiker and Watson
    # A Course in Modern Analysis (1927), page 252
	
	cdef double c[8]
	c[0] =  1.0 / 12.0
	c[1] = -1.0 / 360.0
	c[2] =  1.0 / 1260.0
	c[3] = -1.0 / 1680.0
	c[4] =  1.0 / 1188.0
	c[5] = -691.0 / 360360.0
	c[6] =  1.0 / 156.0
	c[7] = -3617.0 / 122400.0 

	cdef double z, sum
	cdef int i

	if x < 12.0:
		return clog(fabs(gamma(x)))

	z = 1.0 / (x * x)
	sum = c[7]

	for i in range(7):
		sum *= z
		sum += c[6-i]
    
	return (x - 0.5) * clog(x) - x + HALF_LOG2_PI + sum / x

def plot_networkx(Q, edge_label=None, filename=None):
	G = pygraphviz.AGraph(directed=True)

	for state in Q.nodes():
		G.add_node(state, color='red')

	for parent, child, data in Q.edges(data=True):
		if edge_label:
			G.add_edge(parent, child, label=data[edge_label])
		else:
			G.add_edge(parent, child)

	if filename is None:
		with tempfile.NamedTemporaryFile() as tf:
			G.draw(tf.name, format='png', prog='dot')
			img = matplotlib.image.imread(tf.name)
			plt.imshow(img)
			plt.axis('off')
	else:
		G.draw(filename, format='pdf', prog='dot')
