# Supplementary material for: Variable number tandem repeats mediate the expression of proximal genes
Source: Nat Commun. 2021 Apr 6;12:2075. doi: 10.1038/s41467-021-22206-z (PMC8024321; doi:10.1038/s41467-021-22206-z)
Supplement: Supplementary file 8 — Supplementary Software 1 [file 41467_2021_22206_MOESM8_ESM.zip › adVNTR-master/docs/index.rst]

.. adVNTR documentation master file, created by
   sphinx-quickstart on Fri Feb 16 13:03:40 2018.
   You can adapt this file completely to your liking, but it should at least
   contain the root `toctree` directive.

adVNTR - A tool for genotyping VNTRs
====================================
.. include:: description.rst


Manuals
-------
.. toctree::
   :maxdepth: 1
   :glob:

   *


Publication
-----------
.. include:: publication.rst
