# Supplementary material for: Variable number tandem repeats mediate the expression of proximal genes
Source: Nat Commun. 2021 Apr 6;12:2075. doi: 10.1038/s41467-021-22206-z (PMC8024321; doi:10.1038/s41467-021-22206-z)
Supplement: Supplementary file 8 — Supplementary Software 1 [file 41467_2021_22206_MOESM8_ESM.zip › adVNTR-master/docs/publication.rst]

Bakhtiari, M., Shleizer-Burko, S., Gymrek, M., Bansal, V. and Bafna, V., 2018. `Targeted genotyping of variable number tandem repeats with adVNTR <https://genome.cshlp.org/content/28/11/1709/>`_. Genome Research, 28(11), pp.1709-1719.
