# Supplementary material for: Variable number tandem repeats mediate the expression of proximal genes
Source: Nat Commun. 2021 Apr 6;12:2075. doi: 10.1038/s41467-021-22206-z (PMC8024321; doi:10.1038/s41467-021-22206-z)
Supplement: Supplementary file 8 — Supplementary Software 1 [file 41467_2021_22206_MOESM8_ESM.zip › adVNTR-master/docs/description.rst]

`adVNTR <https://github.com/mehrdadbakhtiari/adVNTR/>`_ is a tool for genotyping Variable Number Tandem Repeats (VNTR)
from sequence data. It works with both NGS short reads (Illumina HiSeq) and SMRT reads (PacBio) and finds
diploid repeating counts for VNTRs and identifies possible mutations in the VNTR sequences.
