# Supplementary material for: Variable number tandem repeats mediate the expression of proximal genes
Source: Nat Commun. 2021 Apr 6;12:2075. doi: 10.1038/s41467-021-22206-z (PMC8024321; doi:10.1038/s41467-021-22206-z)
Supplement: Supplementary file 8 — Supplementary Software 1 [file 41467_2021_22206_MOESM8_ESM.zip › adVNTR-master/tests/data/hmm_utils.json]

{
    "visited_states": "Suffix Matcher HMM Model-start,M11_0,M12_0,M13_0,M14_0,unit_end_0,unit_start_1,M1_1,M2_1,M3_1,M4_1,M5_1,M6_1,M7_1,M8_1,M9_1,I9_1,M10_1,M11_1,M12_1,M13_1,M14_1,unit_end_1,unit_start_2,M1_2,M2_2,M3_2,M4_2,M5_2,M6_2,M7_2,M8_2,M9_2,M10_2,M11_2,M12_2,M13_2,M14_2,unit_end_2,unit_start_3,M1_3,M2_3,M3_3,M4_3,M5_3,M6_3,M7_3,M8_3,M9_3,I9_3,M10_3,M11_3,M12_3,M13_3,M14_3,unit_end_3,unit_start_4,M1_4,M2_4,M3_4,M4_4,M5_4,M6_4,M7_4,M8_4,M9_4,M10_4,M11_4,M12_4,M13_4,M14_4,unit_end_4,unit_start_5,M1_5,M2_5,M3_5,M4_5,M5_5,M6_5,M7_5,M8_5,M9_5,I9_5,M10_5,M11_5,M12_5,M13_5,D14_5,unit_end_5,unit_start_6,M1_6,M2_6,M3_6,M4_6,M5_6,M6_6,M7_6,M8_6,M9_6,M10_6,M11_6,M12_6,M13_6,M14_6,unit_end_6,unit_start_7,M1_7,M2_7,M3_7,M4_7,M5_7,M6_7,M7_7,M8_7,M9_7,I9_7,M10_7,M11_7,M12_7,M13_7,M14_7,unit_end_7,unit_start_8,M1_8,M2_8,M3_8,M4_8,M5_8,M6_8,M7_8,M8_8,M9_8,M10_8,M11_8,M12_8,M13_8,M14_8,unit_end_8,end_repeating_pattern_match,Repeat Matcher HMM Model-end,Prefix Matcher HMM Model-start,prefix_start_prefix,M1_prefix,M2_prefix,M3_prefix,M4_prefix,M5_prefix,M6_prefix,M7_prefix,M8_prefix,M9_prefix,M10_prefix,M11_prefix,M12_prefix,M13_prefix,M14_prefix,M15_prefix,M16_prefix,M17_prefix,M18_prefix,M19_prefix,M20_prefix,M21_prefix,M22_prefix,M23_prefix,M24_prefix,M25_prefix,M26_prefix,M27_prefix,M28_prefix,M29_prefix,M30_prefix,M31_prefix,M32_prefix,M33_prefix,M34_prefix,M35_prefix,M36_prefix,M37_prefix,M38_prefix,M39_prefix,M40_prefix,M41_prefix,M42_prefix,M43_prefix,M44_prefix,M45_prefix,M46_prefix,M47_prefix,M48_prefix,M49_prefix,M50_prefix,M51_prefix,M52_prefix,M53_prefix,M54_prefix,M55_prefix,M56_prefix,M57_prefix,M58_prefix,M59_prefix,M60_prefix,M61_prefix,M62_prefix,M63_prefix,M64_prefix,M65_prefix,M66_prefix,M67_prefix,M68_prefix,M69_prefix,M70_prefix,M71_prefix,M72_prefix,M73_prefix,M74_prefix,M75_prefix,M76_prefix,M77_prefix,M78_prefix,M79_prefix,M80_prefix,M81_prefix,M82_prefix,M83_prefix,M84_prefix,M85_prefix,M86_prefix,M87_prefix,M88_prefix,M89_prefix,M90_prefix,M91_prefix,M92_prefix,M93_prefix,M94_prefix,M95_prefix,M96_prefix,M97_prefix,M98_prefix,M99_prefix,M100_prefix,M101_prefix,M102_prefix,M103_prefix,M104_prefix,M105_prefix,M106_prefix,M107_prefix,M108_prefix,M109_prefix,M110_prefix,M111_prefix,M112_prefix,M113_prefix,M114_prefix,M115_prefix,M116_prefix,M117_prefix,M118_prefix,M119_prefix,M120_prefix,M121_prefix,M122_prefix,M123_prefix,M124_prefix,M125_prefix,M126_prefix,M127_prefix,M128_prefix,M129_prefix,M130_prefix,M131_prefix,prefix_end_prefix,Prefix Matcher HMM Model-end",
    "sequence": "ACCCCTGTCCCCGGGACCCCTGTCCCCACACCCCTGTCCCCGGGACCCCTGTCCTCACACCCCTGTCCCCAGGACCCTGTCCCCGGACCCCTGTCCCCAGGACCCCTGTCCCCAGTCCCGGATGGCCCAAGCTGCCGCCCTGGATGGGCCAAGGTGGTGGGGGTGGGAGAGTGGGAGTGAGGGAGGGGTCCCCTCCCTGCCGGCTGCCTTGTTCCCACCCTGCCTTAGGACAGCCGCCCCAGCTGAGGCC",
    "correct_repeats": ["CTGTCCCCGGGACCC", "CTGTCCCCACACCC", "CTGTCCCCGGGACCC", "CTGTCCTCACACCC", "CTGTCCCCAGGACC", "CTGTCCCCGGACCC", "CTGTCCCCAGGACCC", "CTGTCCCCAGTCCC"],
    "alignment": ["CTGTCCCCGGGACCC", "CTGTCCCCA-CACCC", "CTGTCCCCGGGACCC", "CTGTCCTCA-CACCC", "CTGTCCCCAGGACC-", "CTGTCCCCG-GACCC", "CTGTCCCCAGGACCC", "CTGTCCCCA-GTCCC"]
}
