# Supplementary material for: Variable number tandem repeats mediate the expression of proximal genes
Source: Nat Commun. 2021 Apr 6;12:2075. doi: 10.1038/s41467-021-22206-z (PMC8024321; doi:10.1038/s41467-021-22206-z)
Supplement: Supplementary file 8 — Supplementary Software 1 [file 41467_2021_22206_MOESM8_ESM.zip › adVNTR-master/docs/_build/searchindex.js]

Search.setIndex({envversion:46,filenames:["index"],objects:{},objnames:{},objtypes:{},terms:{content:0,index:0,modul:0,page:0,search:0},titles:["Welcome to adVNTR&#8217;s documentation!"],titleterms:{advntr:0,document:0,indic:0,tabl:0,welcom:0}})
