# Supplementary material for: Variable number tandem repeats mediate the expression of proximal genes
Source: Nat Commun. 2021 Apr 6;12:2075. doi: 10.1038/s41467-021-22206-z (PMC8024321; doi:10.1038/s41467-021-22206-z)
Supplement: Supplementary file 8 — Supplementary Software 1 [file 41467_2021_22206_MOESM8_ESM.zip › adVNTR-master/docs/_build/_sources/index.txt]

.. adVNTR documentation master file, created by
   sphinx-quickstart on Fri Feb 16 13:03:40 2018.
   You can adapt this file completely to your liking, but it should at least
   contain the root `toctree` directive.

Welcome to adVNTR's documentation!
==================================

Contents:

.. toctree::
   :maxdepth: 2


Indices and tables
==================

* :ref:`genindex`
* :ref:`modindex`
* :ref:`search`
