# Supplementary material for: Variable number tandem repeats mediate the expression of proximal genes
Source: Nat Commun. 2021 Apr 6;12:2075. doi: 10.1038/s41467-021-22206-z (PMC8024321; doi:10.1038/s41467-021-22206-z)
Supplement: Supplementary file 9 — Supplementary Software 2 [file 41467_2021_22206_MOESM9_ESM.zip]

Archive with 18 entries (16 files):
- VNTR-eQTL-master/
- VNTR-eQTL-master/gene_locations.py
- VNTR-eQTL-master/load_confounders.py
- VNTR-eQTL-master/principal_component_identification.sh
- VNTR-eQTL-master/eVNTR_plots.py
- VNTR-eQTL-master/compute_significance_cutoff.py
- VNTR-eQTL-master/requirement-linux.txt
- VNTR-eQTL-master/generate_ind_file.py
- VNTR-eQTL-master/run_regression.py
- VNTR-eQTL-master/README.md
- VNTR-eQTL-master/.gitignore
- VNTR-eQTL-master/extract_expression_by_tissue.py
- VNTR-eQTL-master/performance_comparison/
- VNTR-eQTL-master/peer_factor_identification.py
- VNTR-eQTL-master/performance_comparison/compare_with_gangstr_6_20_vntrs.py
- VNTR-eQTL-master/performance_comparison/README.md
- VNTR-eQTL-master/performance_comparison/calc_accuracy_advntr_vntrseek.py
- README_software_VNTR-eQTL.pdf
