# Supplementary material for: Variable number tandem repeats mediate the expression of proximal genes
Source: Nat Commun. 2021 Apr 6;12:2075. doi: 10.1038/s41467-021-22206-z (PMC8024321; doi:10.1038/s41467-021-22206-z)
Supplement: Supplementary file 9 — Supplementary Software 2 [file 41467_2021_22206_MOESM9_ESM.zip › VNTR-eQTL-master/load_confounders.py]

def load_peer_factors(tissue_name='Blood Vessel', file_name=None):
    K = 15
    peer_factor_file = 'PEER_results/peer_factors_%s_%s' % (tissue_name, K)
    if file_name is not None:
        peer_factor_file = file_name
    with open(peer_factor_file) as infile:
        lines = infile.readlines()

    peer_factors = {}
    factors = []
    for j, line in enumerate(lines):
        line = line.strip().split('\t')
        peer_factors[line[0]] = {}
        for i in range(1, len(line)):
            peer_factor = 'peer_%s' % (i-1)
            peer_factors[line[0]][peer_factor] = float(line[i])
            if j == 0:
                factors.append(peer_factor)

    return peer_factors, factors

def load_population_pcs(population_pc_file='PCA_results/pca.gtex.pca.evec'):
    with open(population_pc_file) as infile:
        lines = infile.readlines()

    pop_structure_factors = {}
    pcs = []
    for j in range(len(lines)):
        if j == 0 or len(lines[j].strip()) == 0:
            continue
        line = lines[j].strip().split()
        pop_structure_factors[line[0]] = {}
        for i in range(1, len(line)-1):
            pc = 'pop_pc_%s' % (i-1)
            pop_structure_factors[line[0]][pc] = float(line[i])
            if j == 1:
                pcs.append(pc)

    return pop_structure_factors, pcs

def load_genders(gender_file='PCA_results/pca.ind.poplabels'):
    with open(gender_file) as infile:
        lines = infile.readlines()
    genders = {}
    for i in range(len(lines)):
        individual, gender, pop = lines[i].strip().split()
        genders[individual] = gender
    return genders
